# Supplementary material for: Rare genetic susceptibility variants assessment in autism spectrum disorder: detection rate and practical use
Source: Transl Psychiatry. 2020 Feb 24;10:77. doi: 10.1038/s41398-020-0760-7 (PMC7039996; doi:10.1038/s41398-020-0760-7)
Supplement: Supplementary file 2 — Table S1. De novo PTVs among ASD patients from SSC, ASC, ACGC, TASC, MSSNG and AGRE cohorts. [file 41398_2020_760_MOESM2_ESM.xlsx]

## Sheet: De novo
Study	Cohort	FamilyId	Chr	Pos	Id	Gene	BaseChange	AAChange	VariantType	Transcript	OtherTranscript
Krumm	SSC	13323	4	57248651	chr4_57248651_G_GT	AASDH	c.342dupA	p.Gln115fs	frameshift_variant	NM_181806.3	LOF:NM_001286672.1:c.342dupA:p.Gln115fs
Yuen	MSSNG	AU4093301	2	220075780	chr2_220075780_AGT_A	ABCB6	c.2017_2018delAC	p.Thr673fs	frameshift_variant	NM_005689.2
Yuen	MSSNG	AU015903	14	51355603	chr14_51355603_GTATCAATTATC_GTATC	ABHD12B	c.767_773delAATTATC	p.Tyr256fs	frameshift_variant	NM_001206673.1	LOF:NM_181814.1:c.536_542delAATTATC:p.Tyr179fs
Iossifov	SSC	13585	12	109577549	chr12_109577549_A_AG	ACACB	c.340dupG	p.Glu114fs	frameshift_variant	NM_001093.3
Iossifov	SSC	13702	3	58491004	chr3_58491004_CA_C	ACOX2	c.1992delT	p.Ala665fs	frameshift_variant	NM_003500.3
Iossifov	SSC	12561	20	3655475	chr20_3655475_G_A	ADAM33	c.355C>T	p.Arg119*	stop_gained	NM_025220.3	LOF:NM_153202.2:c.355C>T:p.Arg119*
Iossifov	SSC	14490	3	64547409	chr3_64547409_G_A	ADAMTS9	c.4543C>T	p.Arg1515*	stop_gained	NM_182920.1
Iossifov	SSC	11717	16	4165336	chr16_4165336_CT_C	ADCY9	c.107delA	p.Gln36fs	frameshift_variant	NM_001116.3
Iossifov	SSC	13634	8	143605599	chr8_143605599_C_G	ADGRB1	c.3246C>G	p.Tyr1082*	stop_gained&splice_region_variant	NM_001702.2
O'Roak	TASC	211-5367-3	20	49508081	chr20_49508081_A_T	ADNP	c.3170T>A	p.Leu1057*	stop_gained	NM_001282531.1	HIGH:NM_001282532.1:c.3170T>A:p.Leu1057*,HIGH:NM_015339.3:c.3170T>A:p.Leu1057*,HIGH:NM_181442.2:c.3170T>A:p.Leu1057*
O'Roak	TASC	213-8763-103	20	49510224	chr20_49510224_C_CA	ADNP	c.1026dupT	p.Val343fs	frameshift_variant	NM_001282531.1	LOF:NM_181442.2:c.1026dupT:p.Val343fs
De rubeis	ASC	DEASD_0076_001	20	49510602	chr20_49510602_CTCGGGCAT_C	ADNP	c.641_648delATGCCCGA	p.Asn214fs	frameshift_variant	NM_001282531.1	LOF:NM_181442.2:c.641_648delATGCCCGA:p.Asn214fs
De rubeis	ASC	DEASD_0149_001	20	49508382	chr20_49508382_CCTCA_C	ADNP	c.2865_2868delTGAG	p.Ser955fs	frameshift_variant	NM_001282531.1	LOF:NM_181442.2:c.2865_2868delTGAG:p.Ser955fs
Iossifov	SSC	12130	20	49510027	chr20_49510027_CTT_C	ADNP	c.1222_1223delAA	p.Lys408fs	frameshift_variant	NM_001282531.1	LOF:NM_181442.2:c.1222_1223delAA:p.Lys408fs
Iossifov	SSC	13545	20	49509094	chr20_49509094_G_GT	ADNP	c.2156dupA	p.Tyr719fs	frameshift_variant&stop_gained	NM_001282531.1	LOF:NM_181442.2:c.2156dupA:p.Tyr719fs
Wang	ACGC	SKLMG_M27882	20	49510619	chr20_49510619_A_T	ADNP	c.632T>A	p.Leu211*	stop_gained	NM_001282531.1	HIGH:NM_001282532.1:c.632T>A:p.Leu211*,HIGH:NM_015339.3:c.632T>A:p.Leu211*,HIGH:NM_181442.2:c.632T>A:p.Leu211*
Yuen	MSSNG	1-0353-003	20	49508081	chr20_49508081_A_T	ADNP	c.3170T>A	p.Leu1057*	stop_gained	NM_001282531.1	HIGH:NM_001282532.1:c.3170T>A:p.Leu1057*,HIGH:NM_015339.3:c.3170T>A:p.Leu1057*,HIGH:NM_181442.2:c.3170T>A:p.Leu1057*
Yuen	MSSNG	2-0028-003	20	49510216	chr20_49510216_CTGAC_C	ADNP	c.1031_1034delGTCA	p.Ser346fs	frameshift_variant	NM_001282531.1	LOF:NM_181442.2:c.1031_1034delGTCA:p.Ser346fs
De rubeis	ASC	ASDFI_1572	1	244583599	chr1_244583599_C_A	ADSS	c.664-1G>T		splice_acceptor_variant&intron_variant	NM_001126.3
Yuen	MSSNG	AU049304	6	11723583	chr6_11723583_C_T	ADTRP	c.711G>A	p.Trp237*	stop_gained&splice_region_variant	NM_001143948.1	HIGH:NM_032744.3:c.657G>A:p.Trp219*
Yuen	MSSNG	1-0299-003	5	148681997	chr5_148681997_C_CA	AFAP1L1	c.345dupA	p.Pro116fs	frameshift_variant	NM_152406.2	LOF:NM_001146337.1:c.345dupA:p.Pro116fs
Iossifov	SSC	12246	4	74357772	chr4_74357772_C_T	AFM	c.1027C>T	p.Arg343*	stop_gained	NM_001133.2
Iossifov	SSC	13695	1	27876868	chr1_27876868_G_GT	AHDC1	c.1758dupA	p.Arg587fs	frameshift_variant	NM_001029882.3
Iossifov	SSC	14474	7	91726153	chr7_91726153_C_T	AKAP9	c.9880C>T	p.Arg3294*	stop_gained	NM_005751.4	LOF:NM_147185.2:c.9856C>T:p.Arg3286*
Iossifov	SSC	13993	9	116824955	chr9_116824955_A_G	AMBP	c.685+2T>C		splice_donor_variant&intron_variant	NM_001633.3
Iossifov	SSC	11277	11	94599334	chr11_94599334_G_T	AMOTL1	c.2488+1G>T		splice_donor_variant&intron_variant	NM_130847.2	LOF:NM_001301007.1:c.2338+1G>T:
De rubeis	ASC	AU10204	1	115217373	chr1_115217373_C_CT	AMPD1	c.1898dupA	p.Ser634fs	frameshift_variant&splice_region_variant	NM_000036.2	LOF:NM_001172626.1:c.1886dupA:p.Ser630fs
De rubeis	ASC	DEASD_0140_001	4	114254247	chr4_114254247_C_T	ANK2	c.3262C>T	p.Arg1088*	stop_gained	NM_001148.4	LOF:NM_020977.3:c.3262C>T:p.Arg1088*
Iossifov	SSC	12645	4	114232545	chr4_114232545_C_T	ANK2	c.2683C>T	p.Arg895*	stop_gained	NM_001148.4	LOF:NM_020977.3:c.2683C>T:p.Arg895*
Iossifov	SSC	13768	4	114277599	chr4_114277599_AG_A	ANK2	c.7828delG	p.Asp2610fs	frameshift_variant	NM_001148.4
Iossifov	SSC	14256	4	114251469	chr4_114251469_C_T	ANK2	c.2968C>T	p.Arg990*	stop_gained	NM_001148.4	LOF:NM_020977.3:c.2968C>T:p.Arg990*
Iossifov	SSC	12854	17	54558136	chr17_54558136_CAG_C	ANKFN1	c.2058_2059delAG	p.Val687fs	frameshift_variant	NM_153228.2
Yuen	MSSNG	AU3866301	2	241492375	chr2_241492375_G_A	ANKMY1	c.436C>T	p.Arg146*	stop_gained	NM_001282771.1	LOF:NM_001308375.1:c.673C>T:p.Arg225*
Iossifov	SSC	12507	16	89350771	chr16_89350771_CTTTG_C	ANKRD11	c.2175_2178delCAAA	p.Asn725fs	frameshift_variant	NM_001256182.1	LOF:NM_013275.5:c.2175_2178delCAAA:p.Asn725fs
Iossifov	SSC	13905	16	89351042	chr16_89351042_GTGTTT_G	ANKRD11	c.1903_1907delAAACA	p.Lys635fs	frameshift_variant	NM_001256182.1	LOF:NM_013275.5:c.1903_1907delAAACA:p.Lys635fs
Iossifov	SSC	12792	11	22276997	chr11_22276997_C_T	ANO5	c.1261C>T	p.Gln421*	stop_gained	NM_213599.2	LOF:NM_001142649.1:c.1258C>T:p.Gln420*
Iossifov	SSC	14114	11	428173	chr11_428173_C_CT	ANO9	c.1248dupA	p.Glu417fs	frameshift_variant	NM_001012302.2
Yuen	MSSNG	2-1303-003	X	8522080	chrX_8522080_G_A	ANOS1	c.1267C>T	p.Arg423*	stop_gained	NM_000216.2
Krumm	SSC	13987	15	69080207	chr15_69080207_CTTCGAGTTTGCCTTCA_C	ANP32A	c.90_105delTGAAGGCAAACTCGAA	p.Asn30fs	frameshift_variant	NM_006305.3
Yuen	MSSNG	2-1167-003	14	24034327	chr14_24034327_C_T	AP1G2	c.822+1G>A		splice_donor_variant&intron_variant	NM_003917.4	LOF:NM_001282474.1:c.-384+1G>A:
Yuen	MSSNG	AU4197302	15	51294758	chr15_51294758_C_T	AP4E1	c.3313C>T	p.Arg1105*	stop_gained	NM_007347.4	HIGH:NM_001252127.1:c.3088C>T:p.Arg1030*
Iossifov	SSC	14535	11	6417424	chr11_6417424_G_GC	APBB1	c.1693dupG	p.Ala565fs	frameshift_variant	NM_001164.4	LOF:NM_145689.2:c.1687dupG:p.Ala563fs
De rubeis	ASC	09C91621	1	150238957	chr1_150238957_G_A	APH1A	c.709C>T	p.Arg237*	stop_gained	NM_001077628.2	HIGH:NM_001243771.1:c.538C>T:p.Arg180*,HIGH:NM_001243772.1:c.499C>T:p.Arg167*,HIGH:NM_016022.3:c.709C>T:p.Arg237*
Yuen	MSSNG	2-0309-005	1	156562185	chr1_156562185_G_GC	APOA1BP	c.326dupC	p.Thr110fs	frameshift_variant	NM_144772.2
Iossifov	SSC	11466	1	161017762	chr1_161017762_G_A	ARHGAP30	c.3049C>T	p.Arg1017*	stop_gained	NM_001025598.1	HIGH:NM_001287600.1:c.2605C>T:p.Arg869*,HIGH:NM_001287602.1:c.2518C>T:p.Arg840*,HIGH:NM_181720.2:c.2416C>T:p.Arg806*
Wang	ACGC	SKLMG_M20247	11	128840352	chr11_128840352_CG_C	ARHGAP32	c.4713delC	p.Glu1572fs	frameshift_variant	NM_001142685.1	LOF:NM_014715.3:c.3666delC:p.Glu1223fs
De rubeis	ASC	DEASD_0121_002	17	12887971	chr17_12887971_C_A	ARHGAP44	c.2063C>A	p.Ser688*	stop_gained	NM_014859.4
Iossifov	SSC	13097	14	32561337	chr14_32561337_G_T	ARHGAP5	c.1462G>T	p.Glu488*	stop_gained	NM_001030055.1	LOF:NM_001173.2:c.1462G>T:p.Glu488*
De rubeis	ASC	10C106241	6	157527390	chr6_157527390_C_CG	ARID1B	c.5115_5116insG	p.Pro1706fs	frameshift_variant	NM_020732.3	LOF:NM_017519.2:c.5076_5077insG:p.Pro1693fs
De rubeis	ASC	AU144A	6	157488271	chr6_157488271_C_T	ARID1B	c.2977C>T	p.Gln993*	stop_gained	NM_020732.3	LOF:NM_017519.2:c.2938C>T:p.Gln980*
De rubeis	ASC	NDAR_INVPC670BF4_wes1	6	157488314	chr6_157488314_C_A	ARID1B	c.3020C>A	p.Ser1007*	stop_gained	NM_020732.3	LOF:NM_017519.2:c.2981C>A:p.Ser994*
Iossifov	SSC	13447	6	157527664	chr6_157527664_CTGTT_C	ARID1B	c.5394_5397delTGTT	p.Phe1798fs	frameshift_variant	NM_020732.3	LOF:NM_017519.2:c.5355_5358delTGTT:p.Phe1785fs
Iossifov	SSC	14393	6	157510805	chr6_157510805_A_AC	ARID1B	c.3586dupC	p.Gln1196fs	frameshift_variant	NM_020732.3	LOF:NM_017519.2:c.3547dupC:p.Gln1183fs
Yuen	MSSNG	2-0090-003	6	157150547	chr6_157150547_C_T	ARID1B	c.1729C>T	p.Gln577*	stop_gained	NM_020732.3	LOF:NM_017519.2:c.1729C>T:p.Gln577*
Stessman	TASC	220-9856-201	6	157256598	chr6_157256598_A_G	ARID1B	c.1927-2A>G		splice_acceptor_variant&intron_variant	NM_020732.3	LOF:NM_017519.2:c.1888-2A>G:
Stessman	AGRE	AU0901302	6	157488271	chr6_157488271_C_T	ARID1B	c.2977C>T	p.Gln993*	stop_gained	NM_020732.3	LOF:NM_017519.2:c.2938C>T:p.Gln980*
De rubeis	ASC	09C82140	10	63759976	chr10_63759976_T_TG	ARID5B	c.635dupG	p.Ile213fs	frameshift_variant	NM_032199.2
De rubeis	ASC	AU164A	6	109233595	chr6_109233595_T_A	ARMC2	c.1184T>A	p.Leu395*	stop_gained	NM_032131.5	LOF:NM_001286609.1:c.689T>A:p.Leu230*
Yuen	MSSNG	AU4263304	11	13399902	chr11_13399902_A_AC	ARNTL	c.1437dupC	p.Thr480fs	frameshift_variant	NM_001297719.1	LOF:NM_001297724.1:c.1308dupC:p.Thr437fs
Iossifov	SSC	14405	22	19965564	chr22_19965564_G_A	ARVCF	c.1615C>T	p.Arg539*	stop_gained	NM_001670.2
Iossifov	SSC	11715	10	52005130	chr10_52005130_T_TG	ASAH2	c.211dupC	p.Gln71fs	frameshift_variant	NM_019893.2	LOF:NM_001143974.1:c.211dupC:p.Gln71fs
Yuen	MSSNG	2-1428-003	3	57321935	chr3_57321935_GAA_G	ASB14	c.461_462delTT	p.Leu154fs	frameshift_variant	NM_001142733.2
De rubeis	ASC	AU219A	1	76397917	chr1_76397917_G_T	ASB17	c.60C>A	p.Cys20*	stop_gained	NM_080868.2
De rubeis	ASC	DEASD_0382_001	7	95157379	chr7_95157379_C_T	ASB4	c.742C>T	p.Arg248*	stop_gained	NM_016116.2	LOF:NM_145872.2:c.742C>T:p.Arg248*
De rubeis	ASC	DEASD_0085_001	1	155448915	chr1_155448915_TTA_T	ASH1L	c.3744_3745delTA	p.His1248fs	frameshift_variant	NM_018489.2
Iossifov	SSC	13678	1	155340680	chr1_155340680_C_A	ASH1L	c.6427G>T	p.Glu2143*	stop_gained	NM_018489.2
Krumm	SSC	11282	1	155317482	chr1_155317482_C_CCTTG	ASH1L	c.7764_7767dupCAAG	p.Asp2590fs	frameshift_variant	NM_018489.2
Yuen	MSSNG	3-0140-000	1	155324288	chr1_155324288_G_A	ASH1L	c.7189C>T	p.Arg2397*	stop_gained	NM_018489.2
De rubeis	ASC	DEASD_0395_001	18	31322918	chr18_31322918_C_T	ASXL3	c.3106C>T	p.Arg1036*	stop_gained	NM_030632.1
De rubeis	ASC	NDAR_INVLR026ZEP_wes1	18	31323981	chr18_31323981_C_CT	ASXL3	c.4170dupT	p.Val1391fs	frameshift_variant	NM_030632.1
Yuen	MSSNG	2-1709-003	18	31324718	chr18_31324718_C_T	ASXL3	c.4906C>T	p.Gln1636*	stop_gained	NM_030632.1
Krumm	SSC	13152	22	39917832	chr22_39917832_TC_T	ATF4	c.282delC	p.Phe94fs	frameshift_variant	NM_001675.4	LOF:NM_182810.2:c.282delC:p.Phe94fs
Iossifov	SSC	13616	4	47571000	chr4_47571000_T_TG	ATP10D	c.3003dupG	p.Lys1002fs	frameshift_variant	NM_020453.3
Yuen	MSSNG	AU4027306	3	194146081	chr3_194146081_G_T	ATP13A3	c.3303C>A	p.Cys1101*	stop_gained	NM_024524.3
Iossifov	SSC	14003	1	116916864	chr1_116916864_G_A	ATP1A1	c.12+1G>A		splice_donor_variant&intron_variant	NM_001160233.1
Iossifov	SSC	12840	1	169096506	chr1_169096506_C_T	ATP1B1	c.427C>T	p.Arg143*	stop_gained	NM_001677.3
Yuen	MSSNG	2-1348-003	20	3452127	chr20_3452127_G_GT	ATRN	c.374dupT	p.Glu127fs	frameshift_variant	NM_139321.2	LOF:NM_139322.2:c.374dupT:p.Glu127fs
Yuen	MSSNG	AU1725306	12	63543652	chr12_63543652_C_T	AVPR1A	c.965G>A	p.Trp322*	stop_gained	NM_000706.4
De rubeis	ASC	UK10K_SKUSE5080237	19	41759516	chr19_41759516_C_T	AXL	c.1939C>T	p.Gln647*	stop_gained	NM_021913.4	LOF:NM_001278599.1:c.1135C>T:p.Gln379*
Yuen	MSSNG	2-1169-003	7	99573613	chr7_99573613_GA_G	AZGP1	c.30delT	p.Leu11fs	frameshift_variant	NM_001185.3
Iossifov	SSC	14070	12	58025102	chr12_58025102_G_GC	B4GALNT1	c.263dupG	p.Leu89fs	frameshift_variant	NM_001478.4	LOF:NM_001276469.1:c.263dupG:p.Leu89fs
Iossifov	SSC	14581	2	160182250	chr2_160182250_G_GT	BAZ2B	c.6122dupA	p.Asn2041fs	frameshift_variant	NM_013450.3	LOF:NM_001289975.1:c.6014dupA:p.Asn2005fs
De rubeis	ASC	DEASD_0096_001	2	60688721	chr2_60688721_GA_G	BCL11A	c.1325delT	p.Leu442fs	frameshift_variant	NM_022893.3	LOF:NM_018014.3:c.1325delT:p.Leu442fs
Iossifov	SSC	13183	2	60689253	chr2_60689253_A_AG	BCL11A	c.793dupC	p.Leu265fs	frameshift_variant	NM_022893.3	LOF:NM_018014.3:c.793dupC:p.Leu265fs
Yuen	MSSNG	AU3865301	6	136582484	chr6_136582484_G_C	BCLAF1	c.2676C>G	p.Tyr892*	stop_gained	NM_014739.2	LOF:NM_001301038.1:c.2670C>G:p.Tyr890*
De rubeis	ASC	ASDFI_882	11	102201741	chr11_102201741_G_T	BIRC3	c.1093G>T	p.Glu365*	stop_gained	NM_001165.4	LOF:NM_182962.2:c.1093G>T:p.Glu365*
De rubeis	ASC	DEASD_0255_001	2	32656133	chr2_32656133_C_T	BIRC6	c.3223C>T	p.Arg1075*	stop_gained	NM_016252.3
Iossifov	SSC	14210	5	172571588	chr5_172571588_C_T	BNIP1	c.40C>T	p.Gln14*	stop_gained	NM_013979.2	LOF:NM_013980.2:c.40C>T:p.Gln14*
Iossifov	SSC	12610	17	41197776	chr17_41197776_C_T	BRCA1	c.5574G>A	p.Trp1858*	stop_gained	NM_007300.3	HIGH:NM_007298.3:c.2199G>A:p.Trp733*,HIGH:NM_007297.3:c.5370G>A:p.Trp1790*,HIGH:NM_007294.3:c.5511G>A:p.Trp1837*
Yuen	MSSNG	5-0111-003	14	105695156	chr14_105695156_C_A	BRF1	c.176+1G>T		splice_donor_variant&intron_variant	NM_145685.2	LOF:NM_001242787.1:c.443+1G>T:
Iossifov	SSC	13618	8	37702145	chr8_37702145_CAG_C	BRF2	c.1121_1122delCT	p.Pro374fs	frameshift_variant	NM_018310.3
Krumm	SSC	11944	19	55805700	chr19_55805700_GA_G	BRSK1	c.618delA	p.Lys206fs	frameshift_variant	NM_032430.1
De rubeis	ASC	08C79336	11	1471005	chr11_1471005_G_C	BRSK2	c.1365-1G>C		splice_acceptor_variant&intron_variant	NM_001256630.1	LOF:NM_001282218.1:c.1047-1G>C:
Iossifov	SSC	14292	21	40568453	chr21_40568453_GT_G	BRWD1	c.6541delA	p.Thr2181fs	frameshift_variant	NM_018963.4	LOF:NM_033656.3:c.6541delA:p.Thr2181fs
Yuen	MSSNG	2-1335-004	1	32852481	chr1_32852481_CCA_C	BSDC1	c.86_87delTG	p.Leu29fs	frameshift_variant	NM_001300958.1	LOF:NM_018045.7:c.86_87delTG:p.Leu29fs
Iossifov	SSC	14012	19	17516098	chr19_17516098_A_G	BST2	c.285+2T>C		splice_donor_variant&intron_variant	NM_004335.3
Iossifov	SSC	11025	10	93723898	chr10_93723898_CA_C	BTAF1	c.1472delA	p.Asn491fs	frameshift_variant	NM_003972.2
De rubeis	ASC	DEASD_0099_001	14	105716364	chr14_105716364_CAA_C	BTBD6	c.814_815delAA	p.Lys272fs	frameshift_variant	NM_033271.2
Iossifov	SSC	14442	6	38548004	chr6_38548004_G_A	BTBD9	c.1024C>T	p.Arg342*	stop_gained	NM_001099272.1	LOF:NM_052893.1:c.1024C>T:p.Arg342*
Iossifov	SSC	11132	6	26508728	chr6_26508728_G_A	BTN1A1	c.908-1G>A		splice_acceptor_variant&intron_variant	NM_001732.2
De rubeis	ASC	DEASD_0327_001	10	103221816	chr10_103221816_G_A	BTRC	c.234+1G>A		splice_donor_variant&intron_variant	NM_033637.3	LOF:NM_003939.4:c.126+1G>A:
Iossifov	SSC	14563	10	128193561	chr10_128193561_A_AG	C10orf90	c.207dupC	p.Pro71fs	frameshift_variant	NM_001004298.2
Iossifov	SSC	11256	11	68029416	chr11_68029416_AGTCTCTACCT_A	C11orf24	c.1037_1046delAGGTAGAGAC	p.Gln346fs	frameshift_variant	NM_022338.3
Iossifov	SSC	11208	16	685776	chr16_685776_T_G	C16orf13	c.198-2A>C		splice_acceptor_variant&intron_variant	NM_001040160.2	LOF:NR_109978.1:n.274-2A>C:
Yuen	MSSNG	7-0175-003	18	51889163	chr18_51889163_C_CT	C18orf54	c.1097dupT	p.Leu366fs	frameshift_variant	NM_001288980.1	LOF:NM_001288982.1:c.557dupT:p.Leu186fs
De rubeis	ASC	DEASD_0107_001	20	3236780	chr20_3236780_TG_T	C20orf194	c.3132delC	p.Thr1045fs	frameshift_variant	NM_001009984.2
Iossifov	SSC	14531	21	45750792	chr21_45750792_G_A	C21orf2	c.553C>T	p.Gln185*	stop_gained	NM_001271441.1	LOF:NM_004928.2:c.556C>T:p.Gln186*
Yuen	MSSNG	AU3052302	9	123753484	chr9_123753484_TC_T	C5	c.2943delG	p.Ile982fs	frameshift_variant	NM_001317163.1	LOF:NM_001735.2:c.2925delG:p.Ile976fs
Yuen	MSSNG	AU027506	9	132084674	chr9_132084674_CA_C	C9orf106	c.583delA	p.Arg195fs	frameshift_variant	NM_001012715.3
Yuen	MSSNG	2-1617-003	9	97718194	chr9_97718194_ACTTC_A	C9orf3	c.1774_1777delCTTC	p.Leu592fs	frameshift_variant	NM_001193329.1	LOF:NM_032823.5:c.1477_1480delCTTC:p.Leu493fs
De rubeis	ASC	UK10K_SKUSE5080203	3	54872646	chr3_54872646_G_T	CACNA2D3	c.1522G>T	p.Glu508*	stop_gained	NM_018398.2
Iossifov	SSC	13526	3	54921984	chr3_54921984_A_G	CACNA2D3	c.2057-2A>G		splice_acceptor_variant&intron_variant	NM_018398.2
Yuen	MSSNG	1-0201-004	7	128379487	chr7_128379487_G_T	CALU	c.-803+1G>T		splice_donor_variant&intron_variant	NM_001199671.1	LOF:NR_074086.1:n.141+1G>T:
Iossifov	SSC	13977	1	223853218	chr1_223853218_AC_A	CAPN8	c.130delG	p.Val44fs	frameshift_variant	NM_001143962.1
Yuen	MSSNG	2-1305-003	11	34107924	chr11_34107924_C_T	CAPRIN1	c.1195C>T	p.Gln399*	stop_gained	NM_005898.4	LOF:NM_203364.2:c.1195C>T:p.Gln399*
Stessman	TASC	211-5576-3	11	34107924	chr11_34107924_C_T	CAPRIN1	c.1195C>T	p.Gln399*	stop_gained	NM_005898.4	LOF:NM_203364.2:c.1195C>T:p.Gln399*
Iossifov	SSC	12161	13	111290774	chr13_111290774_C_T	CARKD	c.889C>T	p.Gln297*	stop_gained	NM_001242882.1	HIGH:NM_001242883.1:c.613C>T:p.Gln205*,HIGH:NM_001242881.1:c.943C>T:p.Gln315*,MD:NM_018210.3:c.1079C>T:p.Ala360Val
Iossifov	SSC	14631	6	90581006	chr6_90581006_A_G	CASP8AP2	c.5793-2A>G		splice_acceptor_variant&intron_variant	NM_001137667.1	LOF:NM_012115.3:c.5793-2A>G:
Yuen	MSSNG	AU2029302	1	10699875	chr1_10699875_G_GA	CASZ1	c.4403dupT	p.Cys1469fs	frameshift_variant	NM_001079843.2
Yuen	MSSNG	AU2029303	1	10699875	chr1_10699875_G_GA	CASZ1	c.4403dupT	p.Cys1469fs	frameshift_variant	NM_001079843.2
Iossifov	SSC	13234	17	77809050	chr17_77809050_G_A	CBX4	c.391C>T	p.Gln131*	stop_gained	NM_003655.2
Iossifov	SSC	12854	19	14031646	chr19_14031646_G_T	CC2D1A	c.1552G>T	p.Glu518*	stop_gained	NM_017721.4
Yuen	MSSNG	AU053503	5	68578754	chr5_68578754_AT_A	CCDC125	c.1337delA	p.Asn446fs	frameshift_variant	NM_176816.4	LOF:NM_001297697.1:c.962delA:p.Asn321fs
Iossifov	SSC	14575	9	15784693	chr9_15784693_G_A	CCDC171	c.3267+1G>A		splice_donor_variant&intron_variant	NM_173550.2
Iossifov	SSC	14203	11	66358293	chr11_66358293_C_A	CCDC87	c.2194G>T	p.Glu732*	stop_gained	NM_018219.2
De rubeis	ASC	DEASD_0370_001	9	36170717	chr9_36170717_AG_A	CCIN	c.1220delG	p.Gly407fs	frameshift_variant	NM_005893.2
Yuen	MSSNG	1-0755-003	20	30602725	chr20_30602725_C_T	CCM2L	c.49C>T	p.Arg17*	stop_gained	NM_080625.3
Yuen	MSSNG	AU3861302	2	135710844	chr2_135710844_A_AAT	CCNT2	c.819_820insAT	p.Glu274fs	frameshift_variant	NM_058241.2	LOF:NM_001241.3:c.819_820insAT:p.Glu274fs
Iossifov	SSC	12563	15	55651891	chr15_55651891_G_A	CCPG1	c.2080C>T	p.Gln694*	stop_gained	NM_001204450.1	LOF:NM_020739.3:c.2080C>T:p.Gln694*
De rubeis	ASC	NDAR_INVCX994GUN_wes1	4	91549237	chr4_91549237_C_T	CCSER1	c.1786C>T	p.Arg596*	stop_gained	NM_001145065.1	LOF:NM_207491.2:c.1786C>T:p.Arg596*
Yuen	MSSNG	3-0442-000	1	117554183	chr1_117554183_AC_A	CD101	c.439delC	p.Leu147fs	frameshift_variant	NM_001256106.2	LOF:NM_004258.5:c.439delC:p.Leu147fs
De rubeis	ASC	10C100480	12	7510021	chr12_7510021_A_AG	CD163L1	c.4370dupC	p.Ala1458fs	frameshift_variant	NM_001297650.1	HIGH:NM_174941.5:c.4340dupC:p.Ala1448fs
Iossifov	SSC	12622	15	43020870	chr15_43020870_CT_C	CDAN1	c.2783delA	p.Gln928fs	frameshift_variant	NM_138477.2
Iossifov	SSC	13809	5	137534408	chr5_137534408_CTG_C	CDC23	c.716_717delCA	p.Thr239fs	frameshift_variant	NM_004661.3
Iossifov	SSC	13606	14	103434646	chr14_103434646_G_A	CDC42BPB	c.2290C>T	p.Arg764*	stop_gained	NM_006035.3
Yuen	MSSNG	AU079605	14	103442071	chr14_103442071_TCTTT_T	CDC42BPB	c.1453_1456delAAAG	p.Glu486fs	frameshift_variant	NM_006035.3
De rubeis	ASC	NDAR_INVZD496DT3_wes1	1	193111163	chr1_193111163_G_GAC	CDC73	c.699_700dupAC	p.Arg234fs	frameshift_variant	NM_024529.4
Krumm	SSC	12329	5	24492972	chr5_24492972_GA_G	CDH10	c.1577delT	p.Phe526fs	frameshift_variant	NM_006727.4	LOF:NM_001317224.1:c.1577delT:p.Phe526fs
Wang	ACGC	SKLMG_M01813	X	18668586	chrX_18668586_C_T	CDKL5	c.2854C>T	p.Arg952*	stop_gained	NM_001037343.1	LOF:NM_003159.2:c.2854C>T:p.Arg952*
Yuen	MSSNG	2-1178-003	10	11299713	chr10_11299713_G_GA	CELF2	c.420dupA	p.Leu141fs	frameshift_variant	NM_006561.3	LOF:NM_001083591.1:c.327dupA:p.Leu110fs
Krumm	SSC	14214	18	34855162	chr18_34855162_C_A	CELF4	c.493G>T	p.Glu165*	stop_gained	NM_020180.3	LOF:NM_001025089.1:c.463G>T:p.Glu155*
Yuen	MSSNG	AU3716301	5	122718491	chr5_122718491_G_T	CEP120	c.1953C>A	p.Tyr651*	stop_gained	NM_153223.3	LOF:NM_001166226.1:c.1875C>A:p.Tyr625*
Iossifov	SSC	14069	11	93463107	chr11_93463107_C_CA	CEP295	c.7640dupA	p.Ala2548fs	frameshift_variant	NM_033395.1
Yuen	MSSNG	AU3900301	10	105920794	chr10_105920794_C_T	CFAP43	c.3540+1G>A		splice_donor_variant&intron_variant	NM_025145.5
Iossifov	SSC	14559	5	98194693	chr5_98194693_C_CA	CHD1	c.4550dupT	p.Leu1517fs	frameshift_variant	NM_001270.2
O'Roak	TASC	215-13023-0303	15	93563256	chr15_93563256_C_T	CHD2	c.4921C>T	p.Gln1641*	stop_gained	NM_001271.3
Iossifov	SSC	13614	15	93563244	chr15_93563244_C_T	CHD2	c.4909C>T	p.Arg1637*	stop_gained&splice_region_variant	NM_001271.3
Iossifov	SSC	13618	15	93524060	chr15_93524060_TAAAG_T	CHD2	c.2895_2898delAGAA	p.Glu966fs	frameshift_variant	NM_001271.3
Iossifov	SSC	13818	15	93563282	chr15_93563282_T_TG	CHD2	c.4949dupG	p.Gly1651fs	frameshift_variant	NM_001271.3
Stessman	TASC	215-13188-2053	12	6687244	chr12_6687244_C_A	CHD4	c.5179G>T	p.Glu1727*	stop_gained	NM_001273.3	LOF:NM_001297553.1:c.5158G>T:p.Glu1720*
O'Roak	ASD1_2	14023.p1	8	61778440	chr8_61778440_T_TA	CHD7	c.8942_8943insA	p.(D2982Rfs*4)	frameshift	NM_017780.3		O roak
Yuen	MSSNG	1-0209-003	8	61769255	chr8_61769255_ACCAGTGTCTG_A	CHD7	c.7417_7426delCCAGTGTCTG	p.Pro2473fs	frameshift_variant	NM_017780.3
O'Roak	SSC	12714	14	21899618	chr14_21899618_G_C	CHD8	c.185C>G	p.Ser62*	stop_gained	NM_001170629.1
O'Roak	SSC	13986	14	21878133	chr14_21878133_G_GT	CHD8	c.2240dupA	p.Tyr747fs	frameshift_variant&stop_gained	NM_001170629.1	LOF:NM_020920.3:c.1403dupA:p.Tyr468fs
O'Roak	TASC	211-5221-3	14	21865980	chr14_21865980_A_T	CHD8	c.5051+2T>A		splice_donor_variant&intron_variant	NM_001170629.1	LOF:NM_020920.3:c.4214+2T>A:
O'Roak	TASC	211-5264-4	14	21867866	chr14_21867866_T_G	CHD8	c.4818-2A>C		splice_acceptor_variant&intron_variant	NM_001170629.1	LOF:NM_020920.3:c.3981-2A>C:
O'Roak	TASC	214-17110-1	14	21862535	chr14_21862535_G_A	CHD8	c.5500C>T	p.Arg1834*	stop_gained	NM_001170629.1	LOF:NM_020920.3:c.4663C>T:p.Arg1555*
Iossifov	SSC	11654	14	21871373	chr14_21871373_T_C	CHD8	c.3519-2A>G		splice_acceptor_variant&intron_variant	NM_001170629.1	LOF:NM_020920.3:c.2682-2A>G:
Iossifov	SSC	12752	14	21861376	chr14_21861376_ACT_A	CHD8	c.6355_6356delAG	p.Leu2120fs	frameshift_variant	NM_001170629.1	LOF:NM_020920.3:c.5518_5519delAG:p.Leu1841fs
Iossifov	SSC	12991	14	21861643	chr14_21861643_TCTTC_T	CHD8	c.6307_6310delGAAG	p.Glu2103fs	frameshift_variant	NM_001170629.1	LOF:NM_020920.3:c.5470_5473delGAAG:p.Glu1824fs
Iossifov	SSC	13844	14	21871178	chr14_21871178_G_A	CHD8	c.3712C>T	p.Gln1238*	stop_gained&splice_region_variant	NM_001170629.1	LOF:NM_020920.3:c.2875C>T:p.Gln959*
Iossifov	SSC	13900	14	21895989	chr14_21895989_ACTCTTGCACGTCCCATCACAGTAGCAAGGAGTACTCACTTGAGCTTG_A	CHD8	c.1593_1601+38delCAAGCTCAAGTGAGTACTCCTTGCTACTGTGATGGGACGTGCAAGAG	p.Lys532_Asn534del	splice_donor_variant&inframe_deletion&splice_region_variant&intron_variant	NM_001170629.1	HIGH:NM_020920.3:c.756_764+38delCAAGCTCAAGTGAGTACTCCTTGCTACTGTGATGGGACGTGCAAGAG:p.Lys253_Asn255del
Iossifov	SSC	14016	14	21870169	chr14_21870169_G_A	CHD8	c.4009C>T	p.Arg1337*	stop_gained	NM_001170629.1	LOF:NM_020920.3:c.3172C>T:p.Arg1058*
Iossifov	SSC	14233	14	21859175	chr14_21859175_A_AT	CHD8	c.7112dupA	p.Asn2371fs	frameshift_variant	NM_001170629.1	LOF:NM_020920.3:c.6275dupA:p.Asn2092fs
Wang	ACGC	SKLMG_M02193	14	21871185	chr14_21871185_AT_A	CHD8	c.3704delA	p.Asn1235fs	frameshift_variant	NM_001170629.1	LOF:NM_020920.3:c.2867delA:p.Asn956fs
Wang	ACGC	SKLMG_M08656	14	21878123	chr14_21878123_AT_A	CHD8	c.2250delA	p.Lys750fs	frameshift_variant	NM_001170629.1	LOF:NM_020920.3:c.1413delA:p.Lys471fs
Wang	ACGC	SKLMG_M17463	14	21862265	chr14_21862265_G_GT	CHD8	c.5688dupA	p.Arg1897fs	frameshift_variant	NM_001170629.1	LOF:NM_020920.3:c.4851dupA:p.Arg1618fs
Yuen	MSSNG	1-0559-003	14	21861805	chr14_21861805_G_GT	CHD8	c.6148dupA	p.Thr2050fs	frameshift_variant	NM_001170629.1	LOF:NM_020920.3:c.5311dupA:p.Thr1771fs
Yuen	MSSNG	2-1176-003	14	21865980	chr14_21865980_A_T	CHD8	c.5051+2T>A		splice_donor_variant&intron_variant	NM_001170629.1	LOF:NM_020920.3:c.4214+2T>A:
Stessman	AGRE	AGRE_AU0316301	14	21868156	chr14_21868156_TA_A	CHD8	c.4801delA	p.Gly1602fs	frameshift_variant	NM_001170629.1	LOF:NM_020920.3:c.3964delA:p.Gly1323fs
Stessman	AGRE	AGRE_07C70225	14	21897242	chr14_21897242_G_A	CHD8	c.1096C>T	p.Gln366*	stop_gained	NM_001170629.1	LOF:NM_020920.3:c.259C>T:p.Gln87*
Yuen	MSSNG	1-0372-003	X	85233896	chrX_85233896_C_T	CHM	c.190-1G>A		splice_acceptor_variant&intron_variant	NM_000390.2	LOF:NM_001145414.2:c.190-1G>A:
Iossifov	SSC	12642	19	42792016	chr19_42792016_C_T	CIC	c.3547C>T	p.Arg1183*	stop_gained	NM_001304815.1	LOF:NM_015125.4:c.820C>T:p.Arg274*
Yuen	MSSNG	2-1406-003	19	42777517	chr19_42777517_C_T	CIC	c.1582C>T	p.Arg528*	stop_gained	NM_001304815.1
Yuen	MSSNG	AU4239301	11	46811685	chr11_46811685_G_A	CKAP5	c.1816C>T	p.Gln606*	stop_gained	NM_001008938.3	LOF:NM_014756.3:c.1816C>T:p.Gln606*
Iossifov	SSC	13254	2	6990025	chr2_6990025_G_A	CMPK2	c.1306C>T	p.Gln436*	stop_gained	NM_207315.3
Yuen	MSSNG	AU3399303	5	79025668	chr5_79025668_ACAGT_A	CMYA5	c.1085_1088delCAGT	p.Ser362fs	frameshift_variant	NM_153610.4
O'Roak	TASC	217-14342-4560	19	54649666	chr19_54649666_T_TC	CNOT3	c.728dupC	p.Pro244fs	frameshift_variant	NM_014516.3
Iossifov	SSC	12444	19	54656675	chr19_54656675_CTG_C	CNOT3	c.1979_1980delTG	p.Val660fs	frameshift_variant	NM_014516.3
Yuen	MSSNG	1-0440-003	19	54653360	chr19_54653360_CAG_C	CNOT3	c.1473_1474delAG	p.Gly493fs	frameshift_variant	NM_014516.3
Yuen	MSSNG	AU3763305	7	106851656	chr7_106851656_TG_T	COG5	c.2275delC	p.Gln759fs	frameshift_variant	NM_006348.3	LOF:NM_001161520.1:c.2275delC:p.Gln759fs
Iossifov	SSC	12118	4	109790273	chr4_109790273_GT_G	COL25A1	c.1053delA	p.Glu351fs	frameshift_variant	NM_198721.3	LOF:NM_032518.2:c.1053delA:p.Glu351fs
Iossifov	SSC	12219	19	10091481	chr19_10091481_C_T	COL5A3	c.2559+1G>A		splice_donor_variant&intron_variant	NM_015719.3
Iossifov	SSC	11685	3	130345392	chr3_130345392_G_A	COL6A6	c.4941+1G>A		splice_donor_variant&intron_variant	NM_001102608.1
Yuen	MSSNG	AU3122301	1	40767006	chr1_40767006_G_A	COL9A2	c.1918C>T	p.Arg640*	stop_gained	NM_001852.3
Iossifov	SSC	12066	17	28770924	chr17_28770924_C_G	CPD	c.2478C>G	p.Tyr826*	stop_gained	NM_001304.4	LOF:NM_001199775.1:c.1737C>G:p.Tyr579*
Yuen	MSSNG	5-0077-003	11	61183968	chr11_61183968_G_A	CPSF7	c.703C>T	p.Arg235*	stop_gained	NM_024811.3	LOF:NM_001142565.1:c.547C>T:p.Arg183*
Yuen	MSSNG	1-0998-003	2	36668495	chr2_36668495_TG_T	CRIM1	c.604delG	p.Glu202fs	frameshift_variant	NM_016441.2
Yuen	MSSNG	AU005214	7	86988628	chr7_86988628_A_AG	CROT	c.306_307insG	p.Lys103fs	frameshift_variant	NM_001143935.1	LOF:NM_021151.3:c.222_223insG:p.Lys75fs
Yuen	MSSNG	AU1640302	1	153923770	chr1_153923770_G_GT	CRTC2	c.1369_1370insA	p.Pro457fs	frameshift_variant	NM_181715.2
Iossifov	SSC	13608	1	115280664	chr1_115280664_G_A	CSDE1	c.367C>T	p.Arg123*	stop_gained	NM_001242891.1	LOF:NM_007158.5:c.229C>T:p.Arg77*
Iossifov	SSC	12030	1	34631390	chr1_34631390_CG_C	CSMD2	c.24delC	p.Gly9fs	frameshift_variant	NM_052896.4
Iossifov	SSC	13439	10	53458249	chr10_53458249_T_TA	CSTF2T	c.1060dupT	p.Tyr354fs	frameshift_variant	NM_015235.2
Yuen	MSSNG	AU076508	10	126681770	chr10_126681770_C_T	CTBP2	c.2659+1G>A		splice_donor_variant&intron_variant	NM_022802.2	LOF:NM_001083914.1:c.1039+1G>A:
Iossifov	SSC	14346	16	67650748	chr16_67650748_C_CA	CTCF	c.1055dupA	p.Cys353fs	frameshift_variant	NM_006565.3	LOF:NM_001191022.1:c.71dupA:p.Cys25fs
Iossifov	SSC	13829	10	68535201	chr10_68535201_C_A	CTNNA3	c.1128+1G>T		splice_donor_variant&intron_variant	NM_001127384.2	LOF:NM_013266.3:c.1128+1G>T:
Iossifov	SSC	12211	3	41275346	chr3_41275346_G_A	CTNNB1	c.1512G>A	p.Trp504*	stop_gained	NM_001098209.1	LOF:NM_001904.3:c.1512G>A:p.Trp504*
Iossifov	SSC	13070	7	117423007	chr7_117423007_TCA_T	CTTNBP2	c.2279_2280delTG	p.Val760fs	frameshift_variant	NM_033427.2
Iossifov	SSC	13844	10	17127755	chr10_17127755_G_A	CUBN	c.1951C>T	p.Arg651*	stop_gained	NM_001081.3
De rubeis	ASC	NDAR_INVPK651WCJ_wes1	7	148495113	chr7_148495113_T_A	CUL1	c.2030+2T>A		splice_donor_variant&intron_variant	NM_003592.2
Iossifov	SSC	11452	2	225376218	chr2_225376218_C_A	CUL3	c.754G>T	p.Glu252*	stop_gained	NM_001257198.1	LOF:NM_003590.4:c.736G>T:p.Glu246*
Wang	ACGC	SKLMG_M03563	2	225370672	chr2_225370672_C_A	CUL3	c.1224+1G>T		splice_donor_variant&intron_variant	NM_001257198.1	LOF:NM_003590.4:c.1206+1G>T:
Stessman	TASC	211-5511-3	2	225378301	chr2_225378301_CTTCCTTCG_CTTCG	CUL3	c.605_608delGAAG	p.Gly203fs	frameshift_variant	NM_001257198.1	LOF:NM_003590.4:c.587_590delGAAG:p.Gly197fs
De rubeis	ASC	DEASD_0049_001	12	111748483	chr12_111748483_C_T	CUX2	c.1897C>T	p.Arg633*	stop_gained	NM_015267.3
Krumm	SSC	14252	1	110038457	chr1_110038457_G_T	CYB561D1	c.370G>T	p.Gly124*	stop_gained	NM_001134403.1	SD:NM_001134400.1:c.332G>T:p.Arg111Leu,SD:NM_001134402.1:c.95G>T:p.Arg32Leu,SD:NM_182580.2:c.266G>T:p.Arg89Leu
Krumm	SSC	12522	X	83128308	chrX_83128308_A_T	CYLC1	c.592A>T	p.Lys198*	stop_gained	NM_021118.2
Yuen	MSSNG	2-1562-003	10	104596941	chr10_104596941_AT_A	CYP17A1	c.177delA	p.Lys59fs	frameshift_variant	NM_000102.3
Iossifov	SSC	14307	2	127944869	chr2_127944869_AC_A	CYP27C1	c.1096delG	p.Val366fs	frameshift_variant	NM_001001665.3
De rubeis	ASC	AU088A	17	42828130	chr17_42828130_C_T	DBF4B	c.1357C>T	p.Gln453*	stop_gained	NM_145663.2
De rubeis	ASC	NDAR_INVHR105RBU_wes1	12	45410229	chr12_45410229_G_C	DBX2	c.860C>G	p.Ser287*	stop_gained	NM_001004329.2
Yuen	MSSNG	AU062204	3	53321636	chr3_53321636_G_A	DCP1A	c.1711C>T	p.Gln571*	stop_gained	NM_018403.6	HIGH:NM_001290204.1:c.1597C>T:p.Gln533*,HIGH:NM_001290205.1:c.1495C>T:p.Gln499*,HIGH:NM_001290206.1:c.1348C>T:p.Gln450*,HIGH:NM_001290207.1:c.1234C>T:p.Gln412*
Iossifov	SSC	11999	X	41204655	chrX_41204655_A_G	DDX3X	c.1171-2A>G		splice_acceptor_variant&intron_variant	NM_001356.4	LOF:NM_001193417.2:c.1123-2A>G:
Yuen	MSSNG	1-0554-003	X	41202565	chrX_41202565_AT_A	DDX3X	c.641delT	p.Ile214fs	frameshift_variant	NM_001356.4	LOF:NM_001193417.2:c.593delT:p.Ile198fs
Iossifov	SSC	11028	4	169138089	chr4_169138089_CTTTG_C	DDX60	c.5130_5133delCAAA	p.Asn1710fs	frameshift_variant	NM_017631.5
De rubeis	ASC	09C95788	11	9163520	chr11_9163520_C_T	DENND5A	c.3646+1G>A		splice_donor_variant&intron_variant	NM_001243254.1	SD:NM_015213.3:c.3647G>A:p.Gly1216Asp
De rubeis	ASC	DEASD_0061_001	1	244816617	chr1_244816617_T_TG	DESI2	c.7dupG	p.Ala3fs	frameshift_variant	NM_016076.4	HIGH:NM_001297746.1:c.7dupG:p.Ala3fs
Yuen	MSSNG	AU009904	22	20074158	chr22_20074158_CG_C	DGCR8	c.673delG	p.Val225fs	frameshift_variant	NM_022720.6	LOF:NM_001190326.1:c.673delG:p.Val225fs
De rubeis	ASC	DEASD_0066_001	2	234350581	chr2_234350581_C_CG	DGKD	c.1138dupG	p.Asp380fs	frameshift_variant	NM_152879.2	LOF:NM_003648.2:c.1006dupG:p.Asp336fs
Iossifov	SSC	14578	5	54563046	chr5_54563046_G_A	DHX29	c.3445C>T	p.Arg1149*	stop_gained	NM_019030.2
De rubeis	ASC	10C110254	2	39053113	chr2_39053113_G_A	DHX57	c.2890C>T	p.Arg964*	stop_gained	NM_198963.1
Yuen	MSSNG	1-0826-004	2	39090540	chr2_39090540_G_A	DHX57	c.346C>T	p.Arg116*	stop_gained	NM_198963.1
Stessman	AGRE	AGRE_AU1459301	1	182822497	chr1_182822497_C_T	DHX9	c.421C>T	p.Arg141*	stop_gained	NM_001357.4
Iossifov	SSC	13012	21	47958429	chr21_47958429_A_ACTGGTCT	DIP2A	c.1838_1844dupGGTCTCT	p.Leu616fs	frameshift_variant	NM_015151.3	LOF:NM_001146116.1:c.1826_1832dupGGTCTCT:p.Leu612fs
Iossifov	SSC	13106	21	47957426	chr21_47957426_G_A	DIP2A	c.1775G>A	p.Trp592*	stop_gained	NM_015151.3	LOF:NM_001146116.1:c.1763G>A:p.Trp588*
Yuen	MSSNG	2-1177-003	10	412273	chr10_412273_G_GCA	DIP2C	c.2209_2210insTG	p.(A737Vfs*15)	frameshift	NM_014974.2
Iossifov	SSC	12705	10	428608	chr10_428608_G_GC	DIP2C	c.1969dupG	p.Ala657fs	frameshift_variant	NM_014974.2
Iossifov	SSC	12653	6	170593075	chr6_170593075_C_CA	DLL1	c.1291dupT	p.Cys431fs	frameshift_variant	NM_005618.3
Yuen	MSSNG	1-0777-003	19	46289386	chr19_46289386_CA_C	DMWD	c.1367delT	p.Leu456fs	frameshift_variant	NM_004943.1
De rubeis	ASC	AU160A	17	76521156	chr17_76521156_T_A	DNAH17	c.3799A>T	p.Lys1267*	stop_gained	NM_173628.3
Iossifov	SSC	11610	5	13923403	chr5_13923403_CA_C	DNAH5	c.423delT	p.Asp142fs	frameshift_variant	NM_001369.2
Yuen	MSSNG	AU4033305	2	183583007	chr2_183583007_AT_A	DNAJC10	c.195delT	p.Asp65fs	frameshift_variant	NM_018981.2	LOF:NM_001271581.1:c.195delT:p.Asp65fs
Yuen	MSSNG	7-0023-003	12	32861134	chr12_32861134_AGA_A	DNM1L	c.385_386delGA	p.Glu129fs	frameshift_variant	NM_001278464.1	LOF:NM_012063.3:c.346_347delGA:p.Glu116fs
Iossifov	SSC	12311	2	25505356	chr2_25505356_A_AT	DNMT3A	c.401dupA	p.Asn134fs	frameshift_variant	NM_022552.4	LOF:NM_175630.1:c.401dupA:p.Asn134fs
Iossifov	SSC	14613	8	25257428	chr8_25257428_C_CT	DOCK5	c.4713dupT	p.Thr1572fs	frameshift_variant	NM_024940.6
De rubeis	ASC	DEASD_0074_001	9	452034	chr9_452034_GT_G	DOCK8	c.5990delT	p.Leu1997fs	frameshift_variant	NM_203447.3	LOF:NM_001193536.1:c.5786delT:p.Leu1929fs
Wang	ACGC	SKLMG_M08458	9	339101	chr9_339101_T_C	DOCK8	c.1516+2T>C		splice_donor_variant&intron_variant	NM_203447.3	LOF:NM_001193536.1:c.1312+2T>C:
Iossifov	SSC	12093	19	2214494	chr19_2214494_C_T	DOT1L	c.1822C>T	p.Gln608*	stop_gained	NM_032482.2
De rubeis	ASC	AU190A	11	66254814	chr11_66254814_G_A	DPP3	c.573+1G>A		splice_donor_variant&intron_variant	NM_005700.4	LOF:NM_130443.3:c.573+1G>A:
De rubeis	ASC	DEASD_0372_001	2	162891779	chr2_162891779_T_TA	DPP4	c.668dupT	p.Leu223fs	frameshift_variant	NM_001935.3
De rubeis	ASC	AU084A	21	41648022	chr21_41648022_A_C	DSCAM	c.2356+2T>G		splice_donor_variant&intron_variant	NM_001389.3	LOF:NR_073202.1:n.2808+2T>G:
Iossifov	SSC	12329	21	41457527	chr21_41457527_A_T	DSCAM	c.4132+2T>A		splice_donor_variant&intron_variant	NM_001389.3	LOF:NR_073202.1:n.4584+2T>A:
Iossifov	SSC	13735	21	41414330	chr21_41414330_A_AT	DSCAM	c.5653dupA	p.Met1885fs	frameshift_variant	NM_001389.3	LOF:NM_001271534.1:c.5653dupA:p.Met1885fs
Iossifov	SSC	14597	21	41457640	chr21_41457640_T_TTA	DSCAM	c.4020_4021insTA	p.Asn1341fs	frameshift_variant	NM_001389.3	LOF:NM_001271534.1:c.4020_4021insTA:p.Asn1341fs
Wang	ACGC	SKLMG_M17551	21	41446967	chr21_41446967_G_A	DSCAM	c.4885C>T	p.Arg1629*	stop_gained	NM_001389.3	LOF:NM_001271534.1:c.4885C>T:p.Arg1629*
Wang	ACGC	SKLMG_M27851	21	41719739	chr21_41719739_AG_A	DSCAM	c.1067delC	p.Pro356fs	frameshift_variant	NM_001389.3	LOF:NM_001271534.1:c.1067delC:p.Pro356fs
Iossifov	SSC	13582	11	117301436	chr11_117301436_A_G	DSCAML1	c.5866+2T>C		splice_donor_variant&intron_variant	NM_020693.3
Iossifov	SSC	11042	18	29055782	chr18_29055782_T_TA	DSG3	c.2565dupA	p.Leu856fs	frameshift_variant	NM_001944.2
Iossifov	SSC	13612	6	56393643	chr6_56393643_GGTTT_G	DST	c.11315_11318delAAAC	p.Gln3772fs	frameshift_variant	NM_001144769.2	LOF:NM_001144770.1:c.10901_10904delAAAC:p.Gln3634fs
Yuen	MSSNG	AU3951302	15	45436233	chr15_45436233_G_C	DUOX1	c.1937-1G>C		splice_acceptor_variant&intron_variant	NM_017434.4	LOF:NM_175940.2:c.1937-1G>C:
Yuen	MSSNG	AU3713302	17	80019815	chr17_80019815_CAG_C	DUS1L	c.553_554delCT	p.Leu185fs	frameshift_variant	NM_022156.4
Iossifov	SSC	11242	3	183887912	chr3_183887912_G_GT	DVL3	c.1618dupT	p.Tyr540fs	frameshift_variant	NM_004423.3
De rubeis	ASC	10C108344	21	38877655	chr21_38877655_C_T	DYRK1A	c.1309C>T	p.Arg437*	stop_gained	NM_001396.3	LOF:NM_130438.2:c.1309C>T:p.Arg437*
Iossifov	SSC	12099	21	38845116	chr21_38845116_CAT_C	DYRK1A	c.143_144delTA	p.Ile48fs	frameshift_variant	NM_001396.3	LOF:NM_130438.2:c.143_144delTA:p.Ile48fs
Iossifov	SSC	13552	21	38877833	chr21_38877833_GC_G	DYRK1A	c.1491delC	p.Ala498fs	frameshift_variant	NM_001396.3	LOF:NM_130438.2:c.1491delC:p.Ala498fs
Iossifov	SSC	13890	21	38865466	chr21_38865466_G_A	DYRK1A	c.1098+1G>A		splice_donor_variant&intron_variant	NM_001396.3	LOF:NM_130438.2:c.1098+1G>A:
Wang	ACGC	SKLMG_M20274	21	38853069	chr21_38853069_G_T	DYRK1A	c.457G>T	p.Glu153*	stop_gained	NM_001396.3	LOF:NM_130438.2:c.457G>T:p.Glu153*
De rubeis	ASC	DEASD_0147_001	2	71797809	chr2_71797809_C_T	DYSF	c.3166C>T	p.Arg1056*	stop_gained	NM_001130987.1	LOF:NM_001130986.1:c.3073C>T:p.Arg1025*
Yuen	MSSNG	AU070007	5	158140034	chr5_158140034_G_T	EBF1	c.1316C>A	p.Ser439*	stop_gained	NM_001290360.1	LOF:NM_182708.1:c.1220C>A:p.Ser407*
Iossifov	SSC	14308	1	21584017	chr1_21584017_C_T	ECE1	c.828+1G>A		splice_donor_variant&intron_variant	NM_001397.2	LOF:NM_001113348.1:c.780+1G>A:
Iossifov	SSC	13364	9	95277357	chr9_95277357_G_A	ECM2	c.610C>T	p.Arg204*	stop_gained	NM_001393.3	LOF:NM_001197295.1:c.544C>T:p.Arg182*
Iossifov	SSC	13590	17	28400678	chr17_28400678_GT_G	EFCAB5	c.2547delT	p.Pro850fs	frameshift_variant	NM_001145053.1
Yuen	MSSNG	1-0121-003	2	25360308	chr2_25360308_CATCGAGC_C	EFR3B	c.1660_1666delATCGAGC	p.Ile555fs	frameshift_variant	NM_014971.1
Iossifov	SSC	14085	2	37364142	chr2_37364142_G_A	EIF2AK2	c.706C>T	p.Gln236*	stop_gained	NM_001135651.2	LOF:NM_002759.3:c.706C>T:p.Gln236*
Iossifov	SSC	14248	9	23692707	chr9_23692707_CACGGATG_C	ELAVL2	c.921_927delCATCCGT	p.Ile308fs	frameshift_variant	NM_004432.3	LOF:NM_001171195.1:c.882_888delCATCCGT:p.Ile295fs
De rubeis	ASC	09C86006	11	76234322	chr11_76234322_T_A	EMSY	c.1853T>A	p.Leu618*	stop_gained	NM_001300942.1	LOF:NM_020193.4:c.1808T>A:p.Leu603*
Yuen	MSSNG	AU3263302	20	25194013	chr20_25194013_G_T	ENTPD6	c.568G>T	p.Gly190*	stop_gained	NM_001247.2	LOF:NM_001114089.1:c.517G>T:p.Gly173*
De rubeis	ASC	DEASD_0364_001	12	132466931	chr12_132466931_A_ATCCC	EP400	c.1844_1847dupCCTC	p.Gln617fs	frameshift_variant	NM_015409.4
Iossifov	SSC	13128	1	23236941	chr1_23236941_C_T	EPHB2	c.2569C>T	p.Gln857*	stop_gained	NM_001309193.1	LOF:NM_017449.4:c.2569C>T:p.Gln857*
De rubeis	ASC	NDAR_INVGJ169ZP5_wes1	5	65338903	chr5_65338903_A_T	ERBB2IP	c.1307-2A>T		splice_acceptor_variant&intron_variant	NM_001253699.1	LOF:NM_018695.3:c.1307-2A>T:
Yuen	MSSNG	2-1296-003	19	42753717	chr19_42753717_G_A	ERF	c.547C>T	p.Arg183*	stop_gained	NM_006494.3	HIGH:NM_001308402.1:c.322C>T:p.Arg108*,HIGH:NM_001301035.1:c.322C>T:p.Arg108*,HIGH:NM_001312656.1:c.322C>T:p.Arg108*
Krumm	SSC	12810	16	68267733	chr16_68267733_AAT_A	ESRP2	c.492_493delAT	p.Glu164fs	frameshift_variant	NM_024939.2
Iossifov	SSC	12752	19	51848515	chr19_51848515_C_A	ETFB	c.991G>T	p.Glu331*	stop_gained	NM_001014763.1	HIGH:NM_001985.2:c.718G>T:p.Glu240*
Yuen	MSSNG	AU3912302	6	159240348	chr6_159240348_C_T	EZR	c.-74+1G>A		splice_donor_variant&intron_variant	NM_001111077.1
Iossifov	SSC	14537	2	131810589	chr2_131810589_C_G	FAM168B	c.476-1G>C		splice_acceptor_variant&intron_variant	NM_001009993.2
De rubeis	ASC	08C78951	5	74130375	chr5_74130375_AATTC_A	FAM169A	c.362_365delGAAT	p.Arg121fs	frameshift_variant	NM_015566.2
Krumm	SSC	13859	14	35548132	chr14_35548132_G_A	FAM177A1	c.407-1G>A		splice_acceptor_variant&intron_variant	NM_173607.3	LOF:NM_001289022.1:c.338-1G>A:
Yuen	MSSNG	2-1180-003	7	99145991	chr7_99145991_CT_C	FAM200A	c.39delA	p.Gly15fs	frameshift_variant	NM_145111.3
Iossifov	SSC	12429	4	15689874	chr4_15689874_G_A	FAM200B	c.1274G>A	p.Trp425*	stop_gained	NM_001145191.1
De rubeis	ASC	NDAR_INVCP020ZKM_wes1	20	49211992	chr20_49211992_TC_T	FAM65C	c.1963delG	p.Glu655fs	frameshift_variant	NM_001290268.1	LOF:NM_080829.3:c.1951delG:p.Glu651fs
Iossifov	SSC	12685	6	17606162	chr6_17606162_C_T	FAM8A1	c.1015C>T	p.Arg339*	stop_gained	NM_016255.2
Iossifov	SSC	12221	8	124787443	chr8_124787443_C_T	FAM91A1	c.214C>T	p.Arg72*	stop_gained	NM_144963.2
Yuen	MSSNG	AU2293302	6	35423696	chr6_35423696_C_T	FANCE	c.421C>T	p.Arg141*	stop_gained	NM_021922.2
Iossifov	SSC	12235	13	99100552	chr13_99100552_AAG_A	FARP1	c.3215_3216delAG	p.Glu1072fs	frameshift_variant	NM_001286839.1	HIGH:NM_005766.3:c.3122_3123delAG:p.Glu1041fs
Iossifov	SSC	13810	2	48035295	chr2_48035295_CAG_C	FBXO11	c.2744_2745delCT	p.Ser915fs	frameshift_variant	NM_001190274.1	HIGH:NM_025133.4:c.2492_2493delCT:p.Ser831fs
Iossifov	SSC	11318	10	5979124	chr10_5979124_C_T	FBXO18	c.3166C>T	p.Gln1056*	stop_gained	NM_032807.4	HIGH:NM_001258452.1:c.2842C>T:p.Gln948*,HIGH:NM_001258453.1:c.2791C>T:p.Gln931*,HIGH:NM_178150.2:c.3013C>T:p.Gln1005*
Iossifov	SSC	13895	5	171326970	chr5_171326970_G_A	FBXW11	c.508C>T	p.Arg170*	stop_gained	NM_012300.2	LOF:NM_033645.2:c.406C>T:p.Arg136*
Yuen	MSSNG	AU3808305	9	139836001	chr9_139836001_G_T	FBXW5	c.1232C>A	p.Ser411*	stop_gained	NM_018998.3
Iossifov	SSC	11524	1	159778750	chr1_159778750_G_A	FCRL6	c.320-1G>A		splice_acceptor_variant&intron_variant	NM_001004310.2	LOF:NM_001284217.1:c.341-1G>A:
Iossifov	SSC	12619	2	97368053	chr2_97368053_C_T	FER1L5	c.5170C>T	p.Arg1724*	stop_gained	NM_001293083.1
Yuen	MSSNG	1-0190-003	12	32786565	chr12_32786565_AT_A	FGD4	c.2181delT	p.Gln728fs	frameshift_variant	NM_001304480.1	LOF:NM_139241.3:c.1845delT:p.Gln616fs
Yuen	MSSNG	AU2000305	9	115938948	chr9_115938948_G_A	FKBP15	c.2092C>T	p.Gln698*	stop_gained	NM_015258.1
Iossifov	SSC	13471	1	152286919	chr1_152286919_CCT_C	FLG	c.441_442delAG	p.Gly149fs	frameshift_variant	NM_002016.1
Iossifov	SSC	11403	3	71026115	chr3_71026115_G_A	FOXP1	c.1507C>T	p.Arg503*	stop_gained	NM_001244810.1	LOF:NM_032682.5:c.1507C>T:p.Arg503*
Iossifov	SSC	12817	3	71050170	chr3_71050170_C_CT	FOXP1	c.1014dupA	p.Ala339fs	frameshift_variant	NM_001244810.1	LOF:NM_032682.5:c.1014dupA:p.Ala339fs
De rubeis	ASC	DEASD_0175_001	9	130575637	chr9_130575637_A_AC	FPGS	c.1522dupC	p.His508fs	frameshift_variant	NM_004957.5	LOF:NM_001018078.2:c.1372dupC:p.His458fs
Iossifov	SSC	11074	4	144620325	chr4_144620325_G_A	FREM3	c.1504C>T	p.Arg502*	stop_gained	NM_001168235.1
De rubeis	ASC	11C120635	4	48563484	chr4_48563484_C_T	FRYL	c.3865+1G>A		splice_donor_variant&intron_variant	NM_015030.1
Yuen	MSSNG	5-0073-003	19	35648395	chr19_35648395_C_T	FXYD5	c.133C>T	p.Arg45*	stop_gained	NM_001164605.1	LOF:NM_144779.2:c.133C>T:p.Arg45*
Yuen	MSSNG	3-0134-000	5	151166277	chr5_151166277_G_A	G3BP1	c.95+1G>A		splice_donor_variant&intron_variant	NM_005754.2	LOF:NM_198395.1:c.95+1G>A:
Yuen	MSSNG	2-1261-003	4	76582916	chr4_76582916_T_C	G3BP2	c.178-2A>G		splice_acceptor_variant&intron_variant	NM_012297.4	LOF:NM_203505.2:c.178-2A>G:
De rubeis	ASC	DEASD_0446_001	4	47033990	chr4_47033990_GAT_G	GABRB1	c.143_144delAT	p.Tyr48fs	frameshift_variant	NM_000812.3
De rubeis	ASC	DEASD_0083_001	15	26793067	chr15_26793067_GA_G	GABRB3	c.1294delT	p.Ser432fs	frameshift_variant	NM_000814.5	LOF:NM_021912.4:c.1294delT:p.Ser432fs
Iossifov	SSC	13548	11	11314689	chr11_11314689_TG_T	GALNT18	c.1563delC	p.Thr522fs	frameshift_variant	NM_198516.2
De rubeis	ASC	DEASD_0334_001	17	34943466	chr17_34943466_C_T	GGNBP2	c.1681C>T	p.Arg561*	stop_gained	NM_024835.4
Iossifov	SSC	11232	7	100283002	chr7_100283002_TCCCCATCCCCGTTTGTC_T	GIGYF1	c.1140_1156delGACAAACGGGGATGGGG	p.Thr381fs	frameshift_variant	NM_022574.4
Iossifov	SSC	14530	7	100282216	chr7_100282216_C_CCATCT	GIGYF1	c.1481_1485dupAGATG	p.Ala496fs	frameshift_variant	NM_022574.4
Krumm	SSC	11860	7	100279943	chr7_100279943_A_G	GIGYF1	c.2761+2T>C		splice_donor_variant&intron_variant	NM_022574.4
Iossifov	SSC	14533	2	233675982	chr2_233675982_C_T	GIGYF2	c.1990C>T	p.Gln664*	stop_gained	NM_001103147.1	LOF:NM_015575.3:c.1927C>T:p.Gln643*
Wang	ACGC	SKLMG_M23762	2	233655745	chr2_233655745_G_T	GIGYF2	c.1024G>T	p.Glu342*	stop_gained	NM_001103147.1	LOF:NM_015575.3:c.958G>T:p.Glu320*
Iossifov	SSC	13096	7	150164231	chr7_150164231_GA_G	GIMAP8	c.452delA	p.Asn151fs	frameshift_variant	NM_175571.3
Iossifov	SSC	14287	19	48255802	chr19_48255802_GCACC_G	GLTSCR2	c.705_708delACCC	p.Ala237fs	frameshift_variant	NM_015710.4
Iossifov	SSC	13047	14	93286182	chr14_93286182_G_C	GOLGA5	c.1620+1G>C		splice_donor_variant&intron_variant	NM_005113.3
Iossifov	SSC	13551	6	117900140	chr6_117900140_G_A	GOPC	c.373C>T	p.Gln125*	stop_gained	NM_020399.3	LOF:NM_001017408.2:c.373C>T:p.Gln125*
Yuen	MSSNG	AU065807	3	150916907	chr3_150916907_T_TA	GPR171	c.266dupT	p.Thr90fs	frameshift_variant	NM_013308.3
Iossifov	SSC	11518	5	176026121	chr5_176026121_TCAAAGACCCAGGA_T	GPRIN1	c.702_714delTCCTGGGTCTTTG	p.Asp234fs	frameshift_variant	NM_052899.2
Iossifov	SSC	13504	15	72461298	chr15_72461298_C_CT	GRAMD2	c.173dupA	p.Lys59fs	frameshift_variant	NM_001012642.2
De rubeis	ASC	08C78114	4	158254055	chr4_158254055_C_T	GRIA2	c.967C>T	p.Arg323*	stop_gained	NM_000826.3	LOF:NM_001083620.1:c.826C>T:p.Arg276*
Yuen	MSSNG	1-0201-004	21	30961291	chr21_30961291_G_T	GRIK1	c.1437C>A	p.Cys479*	stop_gained	NM_000830.3	LOF:NM_175611.2:c.1392C>A:p.Cys464*
Iossifov	SSC	11691	12	14019043	chr12_14019043_T_TG	GRIN2B	c.99dupC	p.Ser34fs	frameshift_variant	NM_000834.3
Iossifov	SSC	12547	12	13764762	chr12_13764762_C_T	GRIN2B	c.1677G>A	p.Trp559*	stop_gained	NM_000834.3
Iossifov	SSC	12681	12	13722953	chr12_13722953_T_C	GRIN2B	c.2172-2A>G		splice_acceptor_variant&intron_variant	NM_000834.3
Wang	ACGC	SKLMG_M20277	12	13768147	chr12_13768147_G_A	GRIN2B	c.1555C>T	p.Arg519*	stop_gained	NM_000834.3
De rubeis	ASC	UK10K_SKUSE5080174	8	130760786	chr8_130760786_A_T	GSDMC	c.1488T>A	p.Tyr496*	stop_gained	NM_031415.2
De rubeis	ASC	DEASD_0179_001	15	89424873	chr15_89424873_A_AG	HAPLN3	c.393dupC	p.Cys132fs	frameshift_variant	NM_001307952.1	LOF:NM_178232.3:c.207dupC:p.Cys70fs
Yuen	MSSNG	AU3761301	1	32090597	chr1_32090597_G_C	HCRTR1	c.966-1G>C		splice_acceptor_variant&intron_variant	NM_001525.2
Yuen	MSSNG	2-1444-003	1	236759212	chr1_236759212_TC_T	HEATR1	c.876delG	p.Ile293fs	frameshift_variant	NM_018072.5
De rubeis	ASC	10C116035	2	37299319	chr2_37299319_G_A	HEATR5B	c.703C>T	p.Arg235*	stop_gained	NM_019024.2
Iossifov	SSC	13711	14	31613330	chr14_31613330_G_GT	HECTD1	c.2764dupA	p.Thr922fs	frameshift_variant	NM_015382.3
De rubeis	ASC	AU040A	12	112614406	chr12_112614406_G_A	HECTD4	c.11062C>T	p.Gln3688*	stop_gained	NM_001109662.3
Yuen	MSSNG	2-1277-004	12	112669403	chr12_112669403_T_TG	HECTD4	c.5711dupC	p.Glu1905fs	frameshift_variant	NM_001109662.3
Yuen	MSSNG	7-0097-003	20	62194949	chr20_62194949_GC_G	HELZ2	c.5225delG	p.Gly1742fs	frameshift_variant	NM_001037335.2	LOF:NM_033405.3:c.3518delG:p.Gly1173fs
De rubeis	ASC	08C78511	7	81336665	chr7_81336665_G_T	HGF	c.1557C>A	p.Cys519*	stop_gained	NM_000601.4	LOF:NM_001010932.1:c.1542C>A:p.Cys514*
Yuen	MSSNG	AU3918302	1	210522329	chr1_210522329_C_T	HHAT	c.10C>T	p.Arg4*	stop_gained	NM_001122834.3	LOF:NM_001170580.2:c.10C>T:p.Arg4*
Yuen	MSSNG	2-1350-004	7	27669028	chr7_27669028_TTCTC_T	HIBADH	c.442_445delGAGA	p.Glu148fs	frameshift_variant	NM_152740.3
Iossifov	SSC	11940	1	42048715	chr1_42048715_C_CG	HIVEP3	c.1753dupC	p.Arg585fs	frameshift_variant	NM_024503.4	LOF:NM_001127714.2:c.1753dupC:p.Arg585fs
Stessman	AGRE	AGRE_03C16243,AGRE_AU035204	1	41976742	chr1_41976742_G_A	HIVEP3	c.6601C>T	p.Gln2201*	stop_gained	NM_024503.4	HIGH:NM_001127714.2:c.6598C>T:p.Gln2200*
Yuen	MSSNG	AU4054302	1	26800627	chr1_26800627_G_T	HMGN2	c.141+1G>T		splice_donor_variant&intron_variant	NM_005517.3
Krumm	SSC	13791	5	162917425	chr5_162917425_T_TA	HMMR	c.2001dupA	p.Gln668fs	frameshift_variant	NM_001142556.1	LOF:NM_012485.2:c.1953dupA:p.Gln652fs
Iossifov	SSC	14604	2	177054587	chr2_177054587_A_AT	HOXD1	c.707dupT	p.Ser237fs	frameshift_variant	NM_024501.2
De rubeis	ASC	AU029A	21	15753820	chr21_15753820_G_A	HSPA13	c.70C>T	p.Gln24*	stop_gained	NM_006948.4
Yuen	MSSNG	2-1085-004	15	78805673	chr15_78805673_GA_G	HYKK	c.245delA	p.Asn82fs	frameshift_variant	NM_001013619.2	LOF:NM_001083612.1:c.245delA:p.Asn82fs
Yuen	MSSNG	AU3852301	5	5447860	chr5_5447860_G_GA	ICE1	c.539dupA	p.Asn180fs	frameshift_variant	NM_015325.2
Iossifov	SSC	12805	15	60768343	chr15_60768343_AG_A	ICE2	c.64delC	p.Lys23fs	frameshift_variant	NM_024611.5	LOF:NM_001276385.1:c.64delC:p.Lys23fs
Iossifov	SSC	11909	19	18288571	chr19_18288571_C_G	IFI30	c.687C>G	p.Tyr229*	stop_gained	NM_006332.4
Iossifov	SSC	14441	1	79093807	chr1_79093807_T_A	IFI44L	c.207T>A	p.Tyr69*	stop_gained	NM_006820.3
Iossifov	SSC	13771	9	21207037	chr9_21207037_A_T	IFNA10	c.60T>A	p.Cys20*	stop_gained	NM_002171.2
Iossifov	SSC	14226	13	21205235	chr13_21205235_T_G	IFT88	c.1407T>G	p.Tyr469*	stop_gained	NM_175605.3	LOF:NM_006531.3:c.1380T>G:p.Tyr460*
Iossifov	SSC	13077	1	117142752	chr1_117142752_G_A	IGSF3	c.1900C>T	p.Arg634*	stop_gained	NM_001542.3	LOF:NM_001007237.2:c.1840C>T:p.Arg614*
Iossifov	SSC	13256	22	17590329	chr22_17590329_TC_T	IL17RA	c.2222delC	p.Pro741fs	frameshift_variant	NM_014339.6	LOF:NM_001289905.1:c.2120delC:p.Pro707fs
De rubeis	ASC	AU206A	16	28510980	chr16_28510980_G_A	IL27	c.724C>T	p.Gln242*	stop_gained	NM_145659.3
Iossifov	SSC	13647	5	131398057	chr5_131398057_GT_G	IL3	c.260delT	p.Leu87fs	frameshift_variant	NM_000588.3
De rubeis	ASC	10C112515	1	153637720	chr1_153637720_G_A	ILF2	c.553C>T	p.Arg185*	stop_gained	NM_004515.3	LOF:NM_001267809.1:c.439C>T:p.Arg147*
Iossifov	SSC	14621	1	153637720	chr1_153637720_G_A	ILF2	c.553C>T	p.Arg185*	stop_gained	NM_004515.3	LOF:NM_001267809.1:c.439C>T:p.Arg147*
Yuen	MSSNG	AU2569301	1	62579917	chr1_62579917_C_T	INADL	c.4654C>T	p.Arg1552*	stop_gained&splice_region_variant	NM_176877.2
De rubeis	ASC	NDAR_INVZA317AMM_wes1	11	15222445	chr11_15222445_AC_A	INSC	c.911delC	p.Thr304fs	frameshift_variant	NM_001031853.4	LOF:NM_001278315.1:c.770delC:p.Thr257fs
De rubeis	ASC	ASDFI_1477	7	1542787	chr7_1542787_CT_C	INTS1	c.98delA	p.Lys33fs	frameshift_variant	NM_001080453.2
Iossifov	SSC	14687	13	51948834	chr13_51948834_G_A	INTS6	c.1828C>T	p.Arg610*	stop_gained	NM_012141.2	LOF:NM_001306091.1:c.1294C>T:p.Arg432*
Yuen	MSSNG	1-0706-003	9	95432256	chr9_95432256_C_CT	IPPK	c.14dupA	p.Met6fs	frameshift_variant	NM_022755.5
Iossifov	SSC	12752	5	75902128	chr5_75902128_C_T	IQGAP2	c.1357C>T	p.Arg453*	stop_gained&splice_region_variant	NM_006633.3	LOF:NM_001285460.1:c.1207C>T:p.Arg403*
Iossifov	SSC	13382	14	77492033	chr14_77492033_GT_G	IRF2BPL	c.2102delA	p.Asn701fs	frameshift_variant	NM_024496.3
De rubeis	ASC	10C104461	12	54793722	chr12_54793722_C_A	ITGA5	c.2800G>T	p.Glu934*	stop_gained	NM_002205.3
Yuen	MSSNG	AU4067303	3	124560283	chr3_124560283_G_A	ITGB5	c.727C>T	p.Arg243*	stop_gained	NM_002213.4
Yuen	MSSNG	AU2863303	2	96992508	chr2_96992508_C_T	ITPRIPL1	c.163C>T	p.Arg55*	stop_gained	NM_178495.5	HIGH:NM_001008949.2:c.139C>T:p.Arg47*,HIGH:NM_001163523.1:c.115C>T:p.Arg39*,HIGH:NM_001163524.1:c.115C>T:p.Arg39*
Yuen	MSSNG	2-1722-003	21	35190684	chr21_35190684_CAT_C	ITSN1	c.2842_2843delAT	p.Met948fs	frameshift_variant	NM_003024.2	LOF:NM_001001132.1:c.2842_2843delAT:p.Met948fs
Iossifov	SSC	13697	4	6064158	chr4_6064158_G_A	JAKMIP1	c.1441C>T	p.Arg481*	stop_gained	NM_001099433.1	LOF:NM_144720.3:c.1441C>T:p.Arg481*
De rubeis	ASC	AU061A	6	15517480	chr6_15517480_TGATGTACC_T	JARID2	c.3541_3548delATGTACCG	p.Met1181fs	frameshift_variant	NM_004973.3	LOF:NM_001267040.1:c.3025_3032delATGTACCG:p.Met1009fs
De rubeis	ASC	UK10K_SKUSE5080218	17	39919351	chr17_39919351_G_GGCGCAGA	JUP	c.1374_1380dupTCTGCGC	p.His461fs	frameshift_variant	NM_002230.2	LOF:NM_021991.2:c.1374_1380dupTCTGCGC:p.His461fs
Iossifov	SSC	11592	3	20161089	chr3_20161089_G_A	KAT2B	c.1151-1G>A		splice_acceptor_variant&intron_variant	NM_003884.4
Iossifov	SSC	12108	8	41906209	chr8_41906209_TTTTG_T	KAT6A	c.283_286delCAAA	p.Gln95fs	frameshift_variant	NM_006766.4	LOF:NM_001305878.1:c.283_286delCAAA:p.Gln95fs
Yuen	MSSNG	1-0448-003	13	30815118	chr13_30815118_ATA_A	KATNAL1	c.596_597delTA	p.Ser200fs	frameshift_variant	NM_001014380.2	LOF:NM_032116.4:c.596_597delTA:p.Ser200fs
Iossifov	SSC	11008	18	44589733	chr18_44589733_G_A	KATNAL2	c.510+1G>A		splice_donor_variant&intron_variant	NM_031303.2
Iossifov	SSC	11872	18	44603833	chr18_44603833_G_C	KATNAL2	c.995+1G>C		splice_donor_variant&intron_variant	NM_031303.2
Yuen	MSSNG	2-0272-003	20	62038128	chr20_62038128_C_CT	KCNQ2	c.2487dupA	p.Val830fs	frameshift_variant	NM_172107.2	LOF:NM_172108.3:c.2394dupA:p.Val799fs
Dong	SSC	11075	20	62070073	chr20_62070073_CCTGCAATTCATCAGGGTCAGGTCACA_C	KCNQ2	c.928-26_928-1delTGTGACCTGACCCTGATGAATTGCAG		splice_acceptor_variant&splice_region_variant&intron_variant	NM_172107.2	LOF:NM_172109.1:c.928-26_928-1delTGTGACCTGACCCTGATGAATTGCAG:
Krumm	SSC	14450.p1	2	18113514	chr2_18113514_C_A	KCNS3	c.1239C>A	p.(Y413*)	stop-gained	NM_002252.3
De rubeis	ASC	10C117850	2	18113537	chr2_18113537_TG_T	KCNS3	c.1264delG	p.Asp422fs	frameshift_variant	NM_001282428.1	LOF:NM_002252.4:c.1264delG:p.Asp422fs
De rubeis	ASC	DEASD_0304_001	6	18171678	chr6_18171678_C_T	KDM1B	c.502C>T	p.Arg168*	stop_gained	NM_153042.3
De rubeis	ASC	08C79295	2	86678313	chr2_86678313_A_T	KDM3A	c.430A>T	p.Lys144*	stop_gained	NM_001146688.1	LOF:NM_018433.5:c.430A>T:p.Lys144*
De rubeis	ASC	UK10K_SKUSE5080184	19	5135437	chr19_5135437_C_T	KDM4B	c.2173C>T	p.Arg725*	stop_gained	NM_015015.2
De rubeis	ASC	NDAR_INVDR082LLL_wes1	1	202724403	chr1_202724403_G_GC	KDM5B	c.1641dupG	p.His548fs	frameshift_variant	NM_001314042.1	LOF:NM_006618.4:c.1533dupG:p.His512fs
Iossifov	SSC	12418	1	202705466	chr1_202705466_G_A	KDM5B	c.3247C>T	p.Arg1083*	stop_gained	NM_001314042.1	LOF:NM_006618.4:c.3139C>T:p.Arg1047*
Iossifov	SSC	13664	1	202698172	chr1_202698172_G_A	KDM5B	c.4735C>T	p.Arg1579*	stop_gained	NM_001314042.1	HIGH:NM_006618.4:c.4627C>T:p.Arg1543*
Yuen	MSSNG	2-1364-003	1	202727533	chr1_202727533_T_TG	KDM5B	c.1290dupC	p.Asn431fs	frameshift_variant	NM_001314042.1	LOF:NM_006618.4:c.1182dupC:p.Asn395fs
Yuen	MSSNG	AU4235301	X	44896899	chrX_44896899_G_A	KDM6A	c.620-1G>A		splice-acceptor	NM_021140.2
Yuen	MSSNG	1-0585-003	X	44938512	chrX_44938512_C_CT	KDM6A	c.3060_3061insT	p.(W1021Lfs*4)	frameshift	NM_021140.2
Iossifov	SSC	11329	17	7749188	chr17_7749188_A_G	KDM6B	c.138-2A>G		splice_acceptor_variant&intron_variant	NM_001080424.1
Iossifov	SSC	12683	17	7749921	chr17_7749921_CG_C	KDM6B	c.578delG	p.Gly193fs	frameshift_variant	NM_001080424.1
Iossifov	SSC	13346	17	26961045	chr17_26961045_G_A	KIAA0100	c.3130C>T	p.Arg1044*	stop_gained	NM_014680.3
Iossifov	SSC	12653	4	6843914	chr4_6843914_C_T	KIAA0232	c.352C>T	p.Arg118*	stop_gained	NM_001100590.1	LOF:NM_014743.2:c.352C>T:p.Arg118*
Yuen	MSSNG	2-0122-003	10	94373233	chr10_94373233_AG_A	KIF11	c.892delG	p.Val298fs	frameshift_variant	NM_004523.3
Iossifov	SSC	12728	12	39763593	chr12_39763593_G_GT	KIF21A	c.387dupA	p.His130fs	frameshift_variant	NM_001173464.1	LOF:NM_017641.3:c.387dupA:p.His130fs
Iossifov	SSC	13849	4	39409045	chr4_39409045_T_TC	KLB	c.480dupC	p.Asp161fs	frameshift_variant	NM_175737.3
De rubeis	ASC	09C96031	14	104142064	chr14_104142064_C_CG	KLC1	c.1352dupG	p.Trp452fs	frameshift_variant	NM_001130107.1	LOF:NM_182923.3:c.1352dupG:p.Trp452fs
Iossifov	SSC	11838	7	129767258	chr7_129767258_C_T	KLHDC10	c.946C>T	p.Arg316*	stop_gained	NM_014997.3
Yuen	MSSNG	1-0065-004	7	23191721	chr7_23191721_C_T	KLHL7	c.829C>T	p.Arg277*	stop_gained	NM_001031710.2	LOF:NM_018846.4:c.685C>T:p.Arg229*
De rubeis	ASC	DEASD_0323_001	11	118360578	chr11_118360578_AC_A	KMT2A	c.4554delC	p.Thr1519fs	frameshift_variant	NM_001197104.1	LOF:NM_005933.3:c.4554delC:p.Thr1519fs
Iossifov	SSC	11145	11	118344386	chr11_118344386_TG_T	KMT2A	c.2514delG	p.Trp838fs	frameshift_variant	NM_001197104.1	LOF:NM_005933.3:c.2514delG:p.Trp838fs
Yuen	MSSNG	2-1005-003	11	118374301	chr11_118374301_CTG_C	KMT2A	c.7695_7696delTG	p.Glu2566fs	frameshift_variant	NM_001197104.1	LOF:NM_005933.3:c.7686_7687delTG:p.Glu2563fs
De rubeis	ASC	DEASD_0107_001	7	151932977	chr7_151932977_AC_A	KMT2C	c.2693delG	p.Gly898fs	frameshift_variant	NM_170606.2
Iossifov	SSC	11148	7	151842339	chr7_151842339_G_T	KMT2C	c.14073C>A	p.Tyr4691*	stop_gained	NM_170606.2
Iossifov	SSC	12952	7	104748100	chr7_104748100_TC_T	KMT2E	c.3198delC	p.Trp1067fs	frameshift_variant	NM_018682.3	LOF:NM_182931.2:c.3198delC:p.Trp1067fs
Iossifov	SSC	14299	7	104702706	chr7_104702706_AC_A	KMT2E	c.168delC	p.Tyr56fs	frameshift_variant	NM_018682.3	HIGH:NM_182931.2:c.168delC:p.Tyr56fs
De rubeis	ASC	DEASD_0109_001	11	67941366	chr11_67941366_CAAAT_C	KMT5B	c.554_557delATTT	p.Tyr185fs	frameshift_variant	NM_017635.4	LOF:NM_001300909.1:c.485_488delATTT:p.Tyr162fs
De rubeis	ASC	NDAR_INVNE346GDX_wes1	11	67925466	chr11_67925466_G_A	KMT5B	c.2347C>T	p.Arg783*	stop_gained	NM_017635.4	HIGH:NM_001300907.1:c.1831C>T:p.Arg611*,HIGH:NM_001300908.1:c.1627C>T:p.Arg543*
Iossifov	SSC	12864	11	67938481	chr11_67938481_C_T	KMT5B	c.977+1G>A		splice_donor_variant&intron_variant	NM_017635.4	LOF:NM_001300909.1:c.908+1G>A:
Yuen	MSSNG	2-1185-003	10	135027507	chr10_135027507_AC_A	KNDC1	c.4560delC	p.Cys1521fs	frameshift_variant	NM_152643.6
Yuen	MSSNG	1-0488-003	22	29490352	chr22_29490352_C_A	KREMEN1	c.204C>A	p.Tyr68*	stop_gained	NM_032045.4	LOF:NM_001039570.2:c.204C>A:p.Tyr68*
Yuen	MSSNG	1-0998-003	2	143798228	chr2_143798228_G_T	KYNU	c.1272+1G>T		splice_donor_variant&intron_variant	NM_001199241.1	LOF:NM_003937.2:c.1272+1G>T:
Iossifov	SSC	13739	X	153135038	chrX_153135038_TCA_T	L1CAM	c.1202_1203delTG	p.Val401fs	frameshift_variant	NM_000425.4	LOF:NM_001278116.1:c.1202_1203delTG:p.Val401fs
Iossifov	SSC	14093	10	876865	chr10_876865_TCA_T	LARP4B	c.801_802delTG	p.Cys267fs	frameshift_variant	NM_015155.2
De rubeis	ASC	DEASD_0204_001	10	103870671	chr10_103870671_TG_T	LDB1	c.306delC	p.Met103fs	frameshift_variant	NM_001113407.1	LOF:NM_003893.4:c.198delC:p.Met67fs
De rubeis	ASC	08C78745	15	52242140	chr15_52242140_G_A	LEO1	c.1663C>T	p.Arg555*	stop_gained	NM_138792.3	LOF:NM_001286430.1:c.1483C>T:p.Arg495*
Iossifov	SSC	14581	17	33313013	chr17_33313013_CT_C	LIG3	c.556delT	p.Ser186fs	frameshift_variant	NM_013975.3	LOF:NM_002311.4:c.556delT:p.Ser186fs
Iossifov	SSC	13092	19	49004780	chr19_49004780_C_CAGGTCAG	LMTK3	c.914_920dupCTGACCT	p.Thr308fs	frameshift_variant&stop_gained	NM_001080434.1
Yuen	MSSNG	1-0590-003	19	49002675	chr19_49002675_GC_G	LMTK3	c.1737delG	p.Glu579fs	frameshift_variant	NM_001080434.1
Iossifov	SSC	14477	6	40400210	chr6_40400210_CA_C	LRFN2	c.642delT	p.Asp215fs	frameshift_variant	NM_020737.2
Iossifov	SSC	12409	2	170042308	chr2_170042308_G_A	LRP2	c.9550C>T	p.Arg3184*	stop_gained	NM_004525.2
Yuen	MSSNG	AU4392301	11	46897496	chr11_46897496_C_T	LRP4	c.3558G>A	p.Trp1186*	stop_gained	NM_002334.3
Iossifov	SSC	11121	12	12311817	chr12_12311817_CA_C	LRP6	c.2736delT	p.Phe912fs	frameshift_variant	NM_002336.2
De rubeis	ASC	NDAR_INVNW486HX4_wes1	7	127670682	chr7_127670682_CAA_C	LRRC4	c.10_11delTT	p.Leu4fs	frameshift_variant	NM_022143.4
Iossifov	SSC	14587	2	238617256	chr2_238617256_G_GA	LRRFIP1	c.137dupA	p.Arg47fs	frameshift_variant	NM_001137552.1	LOF:NM_001137551.1:c.137dupA:p.Arg47fs
De rubeis	ASC	AU175A	5	138209298	chr5_138209298_G_A	LRRTM2	c.952C>T	p.Arg318*	stop_gained	NM_015564.2
Yuen	MSSNG	2-1635-004	3	14223147	chr3_14223147_C_T	LSM3	c.109C>T	p.Arg37*	stop_gained	NM_014463.2
Iossifov	SSC	11843	21	30318550	chr21_30318550_C_A	LTN1	c.3685G>T	p.Gly1229*	stop_gained	NM_015565.2
De rubeis	ASC	09C97625	19	42343030	chr19_42343030_TC_T	LYPD4	c.135delG	p.Trp45fs	frameshift_variant	NM_173506.6
De rubeis	ASC	1501JS0014	7	2041753	chr7_2041753_G_A	MAD1L1	c.1363C>T	p.Gln455*	stop_gained	NM_001013836.1	LOF:NM_003550.2:c.1363C>T:p.Gln455*
De rubeis	ASC	10C114953	6	10802142	chr6_10802142_G_A	MAK	c.814C>T	p.Arg272*	stop_gained	NM_001242957.1	LOF:NM_005906.4:c.814C>T:p.Arg272*
Yuen	MSSNG	AU1448301	5	179675992	chr5_179675992_AC_A	MAPK9	c.596delG	p.Gly199fs	frameshift_variant	NM_002752.4	LOF:NM_001135044.1:c.596delG:p.Gly199fs
Iossifov	SSC	12346	2	149225965	chr2_149225965_GTC_G	MBD5	c.456_457delTC	p.His153fs	frameshift_variant	NM_018328.4
Iossifov	SSC	13621	6	90489930	chr6_90489930_C_T	MDN1	c.1725+1G>A		splice_donor_variant&intron_variant	NM_014611.2
Wang	ACGC	SKLMG_M03323	X	153296516	chrX_153296516_G_A	MECP2	c.799C>T	p.Arg267*	stop_gained	NM_001110792.1	HIGH:NM_004992.3:c.763C>T:p.Arg255*,HIGH:NM_001316337.1:c.484C>T:p.Arg162*
Wang	ACGC	SKLMG_M04493	X	153296399	chrX_153296399_G_A	MECP2	c.916C>T	p.Arg306*	stop_gained	NM_001110792.1	HIGH:NM_004992.3:c.880C>T:p.Arg294*,HIGH:NM_001316337.1:c.601C>T:p.Arg201*
Yuen	MSSNG	1-0354-003	X	153296592	chrX_153296592_C_CG	MECP2	c.722dupC	p.Pro242fs	frameshift_variant	NM_001110792.1	LOF:NM_001316337.1:c.407dupC:p.Pro137fs
Iossifov	SSC	13813	17	60108956	chr17_60108956_AG_A	MED13	c.857delC	p.Pro286fs	frameshift_variant	NM_005121.2
Yuen	MSSNG	AU3122301	17	60088344	chr17_60088344_G_A	MED13	c.1534C>T	p.Arg512*	stop_gained	NM_005121.2
Iossifov	SSC	12969	12	116418553	chr12_116418553_A_AC	MED13L	c.5364+1dupG		splice_donor_variant&intron_variant	NM_015335.4
Iossifov	SSC	14416	12	116424952	chr12_116424952_C_T	MED13L	c.4076G>A	p.Trp1359*	stop_gained	NM_015335.4
Wang	ACGC	SKLMG_M23196	12	116443746	chr12_116443746_CTG_C	MED13L	c.2395_2396delCA	p.Gln799fs	frameshift_variant	NM_015335.4
Stessman	AGRE	AGRE_09C91528	12	116434859	chr12_116434859_C_A	MED13L	c.2746G>T	p.Glu916*	stop_gained	NM_015335.4
Iossifov	SSC	14075	1	3519049	chr1_3519049_AC_A	MEGF6	c.246delG	p.Trp82fs	frameshift_variant	NM_001409.3
Iossifov	SSC	13630	2	32168370	chr2_32168370_C_T	MEMO1	c.143+1G>A		splice_donor_variant&intron_variant	NM_001301833.1	LOF:NR_126034.1:n.193+1G>A:
Iossifov	SSC	13168	11	119214624	chr11_119214624_CT_C	MFRP	c.1025delA	p.Gln342fs	frameshift_variant	NM_031433.3
Iossifov	SSC	11776	8	145735146	chr8_145735146_A_AAGCTGGGGGCCGCGCT	MFSD3	c.441_456dupCGCGCTAGCTGGGGGC	p.Ala153fs	frameshift_variant	NM_138431.2
De rubeis	ASC	AU087A	16	4702029	chr16_4702029_CAA_C	MGRN1	c.275_276delAA	p.Lys92fs	frameshift_variant	NM_015246.3	LOF:NM_001142291.2:c.275_276delAA:p.Lys92fs
Yuen	MSSNG	AU3154301	13	22096780	chr13_22096780_GA_G	MICU2	c.475delT	p.Ser159fs	frameshift_variant	NM_152726.2
Stessman	AGRE	AGRE_03C17147	10	129901679	chr10_129901679_TG_TTG	MKI67	c.8424dupA	p.Gly2809fs	frameshift_variant	NM_002417.4	LOF:NM_001145966.1:c.7344dupA:p.Gly2449fs
Iossifov	SSC	13289	9	5892550	chr9_5892550_G_T	MLANA	c.76G>T	p.Glu26*	stop_gained&splice_region_variant	NM_005511.1
Iossifov	SSC	14310	21	37744772	chr21_37744772_CAG_C	MORC3	c.2611_2612delGA	p.Asp871fs	frameshift_variant	NM_015358.2
Iossifov	SSC	12473	1	113241092	chr1_113241092_CG_C	MOV10	c.2502delG	p.Lys835fs	frameshift_variant	NM_001130079.2	LOF:NM_020963.4:c.2502delG:p.Lys835fs
Iossifov	SSC	12224	13	20235898	chr13_20235898_C_T	MPHOSPH8	c.1852C>T	p.Arg618*	stop_gained	NM_017520.3
Iossifov	SSC	11986	7	24720140	chr7_24720140_GT_G	MPP6	c.1446+2delT		splice_donor_variant&intron_variant	NM_001303037.1	LOF:NM_016447.3:c.1446+2delT:
Yuen	MSSNG	AU4372309	11	94192627	chr11_94192627_G_A	MRE11A	c.1447C>T	p.Arg483*	stop_gained	NM_005591.3	LOF:NM_005590.3:c.1447C>T:p.Arg483*
Yuen	MSSNG	AU070007	2	47643526	chr2_47643526_G_A	MSH2	c.1034G>A	p.Trp345*	stop_gained	NM_000251.2	LOF:NM_001258281.1:c.836G>A:p.Trp279*
De rubeis	ASC	08C78798	1	76282194	chr1_76282194_CA_C	MSH4	c.956delA	p.Asn319fs	frameshift_variant	NM_002440.3
Iossifov	SSC	12948	3	135871025	chr3_135871025_TCAGA_T	MSL2	c.694_697delTCTG	p.Ser232fs	frameshift_variant	NM_018133.3	LOF:NM_001145417.1:c.472_475delTCTG:p.Ser158fs
De rubeis	ASC	09C95788	5	32263299	chr5_32263299_C_T	MTMR12	c.633G>A	p.Trp211*	stop_gained	NM_001040446.2	LOF:NM_001294344.1:c.633G>A:p.Trp211*
Iossifov	SSC	11521	8	17612610	chr8_17612610_G_C	MTUS1	c.707C>G	p.Ser236*	stop_gained	NM_001001924.2	LOF:NM_001001925.2:c.707C>G:p.Ser236*
De rubeis	ASC	UK10K_SKUSE5080180	7	100636140	chr7_100636140_G_T	MUC12	c.2296G>T	p.Glu766*	stop_gained	NM_001164462.1
Iossifov	SSC	13896	6	30954871	chr6_30954871_ACGACCTCCAGTGGGGC_A	MUC21	c.921_936delGACCTCCAGTGGGGCC	p.Ser309fs	frameshift_variant	NM_001010909.3
Iossifov	SSC	11078	11	1253773	chr11_1253773_C_A	MUC5B	c.1937C>A	p.Ser646*	stop_gained&splice_region_variant	NM_002458.2
Krumm	SSC	12418	20	42343883	chr20_42343883_TG_T	MYBL2	c.1936delG	p.Ala646fs	frameshift_variant	NM_002466.3	LOF:NM_001278610.1:c.1864delG:p.Ala622fs
Iossifov	SSC	13000	17	8424204	chr17_8424204_GA_G	MYH10	c.2264delT	p.Phe755fs	frameshift_variant	NM_001256012.1	LOF:NM_005964.3:c.2171delT:p.Phe724fs
Iossifov	SSC	14068	17	10432099	chr17_10432099_G_A	MYH2	c.3652C>T	p.Arg1218*	stop_gained	NM_001100112.1	LOF:NM_017534.5:c.3652C>T:p.Arg1218*
Iossifov	SSC	11577	15	59430484	chr15_59430484_G_A	MYO1E	c.3163C>T	p.Gln1055*	stop_gained	NM_004998.3
De rubeis	ASC	ASDFI_764	19	17311567	chr19_17311567_C_CG	MYO9B	c.4495dupG	p.Glu1499fs	frameshift_variant	NM_004145.3	LOF:NM_001130065.1:c.4495dupG:p.Glu1499fs
De rubeis	ASC	AU079A	1	171621313	chr1_171621313_G_A	MYOC	c.439C>T	p.Arg147*	stop_gained	NM_000261.1
De rubeis	ASC	AU062A	2	1926950	chr2_1926950_G_T	MYT1L	c.591C>A	p.Tyr197*	stop_gained	NM_001303052.1	LOF:NM_015025.3:c.591C>A:p.Tyr197*
Wang	ACGC	SKLMG_M20699	2	1891360	chr2_1891360_G_A	MYT1L	c.2542C>T	p.Gln848*	stop_gained	NM_001303052.1	LOF:NM_015025.3:c.2536C>T:p.Gln846*
De rubeis	ASC	DEASD_0112_001	4	140262130	chr4_140262130_C_G	NAA15	c.309C>G	p.Tyr103*	stop_gained	NM_057175.3
Yuen	MSSNG	AU031003	4	140264106	chr4_140264106_ACA_A	NAA15	c.532_533delCA	p.Gln178fs	frameshift_variant	NM_057175.3
Stessman	AGRE	AGRE_03C14733	4	140258086	chr4_140258086_TGACTT_T	NAA15	c.225_229delGACTT	p.Asp76fs	frameshift_variant	NM_057175.3
Stessman	AGRE	AGRE_AU031003	4	140264105	chr4_140264105_ACA_A	NAA15	c.529_530delCA	p.Gln178fs	frameshift_variant	NM_057175.3
Iossifov	SSC	13060	19	13246969	chr19_13246969_T_C	NACC1	c.946+2T>C		splice_donor_variant&intron_variant	NM_052876.3
Iossifov	SSC	11356	8	144659231	chr8_144659231_C_T	NAPRT	c.684+1G>A		splice_donor_variant&intron_variant	NM_145201.5	LOF:NM_001286829.1:c.684+1G>A:
Iossifov	SSC	13761	13	36129146	chr13_36129146_C_T	NBEA	c.6829C>T	p.Arg2277*	stop_gained	NM_015678.4	LOF:NM_001204197.1:c.208C>T:p.Arg70*
Iossifov	SSC	12764	2	183791570	chr2_183791570_C_A	NCKAP1	c.3262G>T	p.Glu1088*	stop_gained	NM_205842.2	HIGH:NM_013436.4:c.3244G>T:p.Glu1082*
Iossifov	SSC	14030	2	183866861	chr2_183866861_C_CCA	NCKAP1	c.522_523dupTG	p.Gly175fs	frameshift_variant	NM_205842.2	LOF:NM_013436.4:c.504_505dupTG:p.Gly169fs
O'Roak	ASD3	12764.p1	2	183791570	chr2_183791570_C_A	NCKAP1	c.3262G>T	p.(E1088*)	stop-gained	NM_205842.2		O Roak
Wang	ACGC	SKLMG_M23209	2	183792844	chr2_183792844_C_T	NCKAP1	c.3198+1G>A		splice_donor_variant&intron_variant	NM_205842.2	LOF:NM_013436.4:c.3180+1G>A:
Wang	ACGC	SKLMG_M15225	17	15983379	chr17_15983379_C_G	NCOR1	c.3401-1G>C		splice_acceptor_variant&intron_variant	NM_006311.3	LOF:NM_001190440.1:c.3449-1G>C:
Iossifov	SSC	11209	4	115760701	chr4_115760701_G_A	NDST4	c.2119C>T	p.Gln707*	stop_gained	NM_022569.1
Iossifov	SSC	14122	6	11192635	chr6_11192635_TGAAAACA_T	NEDD9	c.599_605delTGTTTTC	p.Val200fs	frameshift_variant	NM_001142393.1	LOF:NM_006403.3:c.599_605delTGTTTTC:p.Val200fs
Iossifov	SSC	13882	17	29559852	chr17_29559852_C_G	NF1	c.3449C>G	p.Ser1150*	stop_gained	NM_001042492.2	LOF:NM_000267.3:c.3449C>G:p.Ser1150*
Krumm	SSC	12961	18	77160481	chr18_77160481_T_G	NFATC1	c.88+2T>G		splice_donor_variant&intron_variant	NM_001278675.1	LOF:NM_172389.2:c.88+2T>G:
Iossifov	SSC	14131	7	26224578	chr7_26224578_CCTTT_C	NFE2L3	c.1265_1268delCTTT	p.Ser422fs	frameshift_variant	NM_004289.6
Yuen	MSSNG	1-0452-003	7	26224264	chr7_26224264_C_CAT	NFE2L3	c.947_948dupAT	p.Glu317fs	frameshift_variant	NM_004289.6
Iossifov	SSC	13670	1	61553905	chr1_61553905_C_T	NFIA	c.247C>T	p.Arg83*	stop_gained	NM_001145512.1	LOF:NM_005595.4:c.112C>T:p.Arg38*
Iossifov	SSC	14385	9	14150143	chr9_14150143_C_T	NFIB	c.806+1G>A		splice_donor_variant&intron_variant	NM_001190737.1	LOF:NM_001190738.1:c.884+1G>A:
Iossifov	SSC	11808	6	31525439	chr6_31525439_C_CTG	NFKBIL1	c.371_372dupGT	p.Pro125fs	frameshift_variant	NM_005007.3	LOF:NM_001144961.1:c.371_372dupGT:p.Pro125fs
Yuen	MSSNG	2-0149-005	10	115636459	chr10_115636459_CGTGGAAACATGTTGTTT_C	NHLRC2	c.512_528delGTGGAAACATGTTGTTT	p.Arg171fs	frameshift_variant	NM_198514.3
Iossifov	SSC	13183	14	51223326	chr14_51223326_AAT_A	NIN	c.4420_4421delAT	p.Ile1474fs	frameshift_variant	NM_020921.3	LOF:NM_182944.2:c.4420_4421delAT:p.Ile1474fs
Iossifov	SSC	12036	20	25459809	chr20_25459809_T_A	NINL	c.1951A>T	p.Lys651*	stop_gained	NM_025176.4
Yuen	MSSNG	2-1629-003	19	54308706	chr19_54308706_T_G	NLRP12	c.2247-2A>C		splice_acceptor_variant&intron_variant	NM_001277126.1	LOF:NM_144687.3:c.2244-2A>C:
Yuen	MSSNG	1-0380-003	7	37889878	chr7_37889878_A_AAAAAACG	NME8	c.12_18dupAAAACGA	p.Glu7fs	frameshift_variant	NM_016616.4
De rubeis	ASC	DEASD_0287_001	3	138038425	chr3_138038425_T_C	NME9	c.26-2A>G		splice_acceptor_variant&intron_variant	NM_178130.2
Iossifov	SSC	11483	17	43174508	chr17_43174508_ACCCGGCTGGCTCC_A	NMT1	c.613_625delGGCTGGCTCCCCC	p.Gly205fs	frameshift_variant	NM_021079.4
De rubeis	ASC	10C111033	9	33468867	chr9_33468867_G_A	NOL6	c.1030C>T	p.Gln344*	stop_gained	NM_022917.4	LOF:NM_139235.3:c.1030C>T:p.Gln344*
Iossifov	SSC	13344	9	139396487	chr9_139396487_C_T	NOTCH1	c.5438G>A	p.Trp1813*	stop_gained	NM_017617.3
Yuen	MSSNG	AU4286302	16	2031168	chr16_2031168_G_A	NOXO1	c.13C>T	p.Arg5*	stop_gained	NM_172168.2	LOF:NM_172167.2:c.13C>T:p.Arg5*
Yuen	MSSNG	2-0022-005	11	108044474	chr11_108044474_G_A	NPAT	c.1237C>T	p.Gln413*	stop_gained	NM_002519.2
De rubeis	ASC	09C97707A	8	53852827	chr8_53852827_CTTCT_C	NPBWR1	c.361_364delTTCT	p.Phe121fs	frameshift_variant	NM_005285.3
Iossifov	SSC	13197	4	149073677	chr4_149073677_G_T	NR3C2	c.2453C>A	p.Ser818*	stop_gained	NM_000901.4	LOF:NM_001166104.1:c.2102C>A:p.Ser701*
De rubeis	ASC	DEASD_0036_001	15	76248271	chr15_76248271_A_C	NRG4	c.331+2T>G		splice_donor_variant&intron_variant	NM_138573.3
O'Roak	TASC	217-14288-4090	2	50170866	chr2_50170866_AG_A	NRXN1	c.4311delC	p.Cys1438fs	frameshift_variant	NM_001135659.1	LOF:NM_004801.4:c.4101delC:p.Cys1368fs
Iossifov	SSC	12501	2	50724605	chr2_50724605_A_T	NRXN1	c.2865T>A	p.Tyr955*	stop_gained	NM_001135659.1	LOF:NM_004801.4:c.2745T>A:p.Tyr915*
Yuen	MSSNG	1-0184-003	5	176636718	chr5_176636718_C_T	NSD1	c.1318C>T	p.Arg440*	stop_gained	NM_022455.4	LOF:NM_172349.2:c.511C>T:p.Arg171*
Iossifov	SSC	13349	12	106461269	chr12_106461269_G_A	NUAK1	c.1297C>T	p.Gln433*	stop_gained	NM_014840.2
Iossifov	SSC	13839	1	145589354	chr1_145589354_C_CCA	NUDT17	c.72_73dupTG	p.Gly25fs	frameshift_variant	NM_001012758.2
Yuen	MSSNG	2-1112-003	1	145589057	chr1_145589057_T_A	NUDT17	c.193-2A>T		splice_acceptor_variant&intron_variant	NM_001012758.2
De rubeis	ASC	NDAR_INVLM271EAT_wes1	4	123814039	chr4_123814039_T_A	NUDT6	c.895A>T	p.Lys299*	stop_gained	NM_007083.4	HIGH:NM_198041.2:c.388A>T:p.Lys130*
Iossifov	SSC	14473	11	114441774	chr11_114441774_AC_A	NXPE4	c.1520delG	p.Ser507fs	frameshift_variant	NM_001077639.1	LOF:NM_017678.2:c.668delG:p.Ser223fs
Krumm	SSC	13134	X	13774696	chrX_13774696_G_T	OFD1	c.1222-1G>T		splice_acceptor_variant&intron_variant	NM_003611.2
Iossifov	SSC	14463	1	102271635	chr1_102271635_GTTGT_G	OLFM3	c.752_755delACAA	p.Asn251fs	frameshift_variant	NM_001288821.1	LOF:NM_058170.3:c.692_695delACAA:p.Asn231fs
Iossifov	SSC	12289	1	158576487	chr1_158576487_G_GT	OR10Z1	c.259_260insT	p.Gly87fs	frameshift_variant	NM_001004478.1
Iossifov	SSC	11616	1	248756275	chr1_248756275_G_T	OR2T10	c.795C>A	p.Tyr265*	stop_gained	NM_001004693.1
Iossifov	SSC	11290	11	55371381	chr11_55371381_G_A	OR4C11	c.469C>T	p.Gln157*	stop_gained	NM_001004700.2
De rubeis	ASC	AC02-1196-01	11	4976751	chr11_4976751_G_GA	OR51A2	c.192dupT	p.Leu65fs	frameshift_variant	NM_001004748.1
Iossifov	SSC	12692	11	4566664	chr11_4566664_A_T	OR52M1	c.244A>T	p.Lys82*	stop_gained	NM_001004137.1
Iossifov	SSC	11731	12	76793728	chr12_76793728_TTCTTC_T	OSBPL8	c.388_392delGAAGA	p.Glu130fs	frameshift_variant	NM_020841.4	LOF:NM_001003712.1:c.262_266delGAAGA:p.Glu88fs
De rubeis	ASC	09C96618	20	42825855	chr20_42825855_TGA_T	OSER1	c.714_715delTC	p.Gln239fs	frameshift_variant	NM_016470.7
Yuen	MSSNG	AU3906301	17	1945490	chr17_1945490_AC_A	OVCA2	c.155delC	p.Pro52fs	frameshift_variant	NM_080822.2
De rubeis	ASC	DEASD_0235_001	11	65562633	chr11_65562633_C_CG	OVOL1	c.628dupG	p.Ala210fs	frameshift_variant	NM_004561.3
Yuen	MSSNG	1-0629-003	8	107752664	chr8_107752664_C_T	OXR1	c.2260C>T	p.Arg754*	stop_gained	NM_001198532.1	LOF:NM_001198535.1:c.286C>T:p.Arg96*
Iossifov	SSC	14021	17	3591305	chr17_3591305_C_T	P2RX5	c.981+1G>A		splice_donor_variant&intron_variant	NM_002561.3	LOF:NM_175080.2:c.906+1G>A:
Iossifov	SSC	12438	11	117034592	chr11_117034592_C_G	PAFAH1B2	c.393+2C>G		splice_donor_variant&intron_variant	NM_001184748.1	SD:NM_002572.3:c.395C>G:p.Ala132Gly,SD:NM_001309431.1:c.251C>G:p.Ala84Gly,SD:NM_001184746.1:c.395C>G:p.Ala132Gly,SD:NM_001184747.1:c.395C>G:p.Ala132Gly
Iossifov	SSC	13982	2	206480234	chr2_206480234_C_G	PARD3B	c.3315C>G	p.Tyr1105*	stop_gained	NM_001302769.1	HIGH:NM_057177.6:c.3108C>G:p.Tyr1036*,HIGH:NM_152526.5:c.3129C>G:p.Tyr1043*,HIGH:NM_205863.3:c.3012C>G:p.Tyr1004*
Stessman	AGRE	03C16945	2	206057982	chr2_206057982_TC_T	PARD3B	c.2079delC	p.Val694fs	frameshift_variant	NM_001302769.1	LOF:NM_205863.3:c.2079delC:p.Val694fs
O'Roak	TASC	211-5583-3	9	37020768	chr9_37020768_A_AC	PAX5	c.76dupG	p.Val26fs	frameshift_variant	NM_016734.2	LOF:NM_001280555.1:c.76dupG:p.Val26fs
Iossifov	SSC	12858	9	37015070	chr9_37015070_AG_A	PAX5	c.333delC	p.Trp112fs	frameshift_variant	NM_016734.2	LOF:NM_001280556.1:c.9delC:p.Trp4fs
De rubeis	ASC	08C77554	1	164532514	chr1_164532514_GT_G	PBX1	c.234delT	p.Phe78fs	frameshift_variant	NM_002585.3	LOF:NM_001204963.1:c.234delT:p.Phe78fs
Iossifov	SSC	12773	5	140263886	chr5_140263886_CTTCG_C	PCDHA13	c.2035_2038delTCGT	p.Ser679fs	frameshift_variant	NM_018904.2	LOF:NM_031865.1:c.2035_2038delTCGT:p.Ser679fs
Iossifov	SSC	13018	7	100201679	chr7_100201679_CT_C	PCOLCE	c.303delT	p.Thr103fs	frameshift_variant	NM_002593.3
Iossifov	SSC	13691	20	17434474	chr20_17434474_AG_A	PCSK2	c.974delG	p.Ser325fs	frameshift_variant	NM_002594.4	LOF:NM_001201529.2:c.869delG:p.Ser290fs
Iossifov	SSC	11707	2	242795103	chr2_242795103_TG_T	PDCD1	c.105delC	p.Thr36fs	frameshift_variant	NM_005018.2
De rubeis	ASC	AU077A	2	178494223	chr2_178494223_C_T	PDE11A	c.2714G>A	p.Trp905*	stop_gained	NM_016953.3	HIGH:NM_001077196.1:c.1382G>A:p.Trp461*,HIGH:NM_001077197.1:c.1964G>A:p.Trp655*,HIGH:NM_001077358.1:c.1640G>A:p.Trp547*
Iossifov	SSC	11355	2	239161576	chr2_239161576_G_A	PER2	c.3088C>T	p.Gln1030*	stop_gained	NM_022817.2
Yuen	MSSNG	2-1152-003	2	239171591	chr2_239171591_ACT_A	PER2	c.1153_1153+1delAG	p.Ile385fs	frameshift_variant&splice_donor_variant&splice_region_variant&intron_variant	NM_022817.2
Krumm	SSC	13336	1	145517271	chr1_145517271_A_G	PEX11B	c.57-2A>G		splice_acceptor_variant&intron_variant	NM_003846.2	LOF:NR_073493.2:n.505-2A>G:
Iossifov	SSC	14508	1	207237157	chr1_207237157_AT_A	PFKFB2	c.492delT	p.Ile164fs	frameshift_variant	NM_006212.2	LOF:NM_001018053.1:c.492delT:p.Ile164fs
Iossifov	SSC	13359	21	45742909	chr21_45742909_C_CT	PFKL	c.1625dupT	p.Leu543fs	frameshift_variant	NM_001002021.2	LOF:NM_002626.5:c.1475dupT:p.Leu493fs
Yuen	MSSNG	AU4412302	17	27244345	chr17_27244345_A_AG	PHF12	c.1091dupC	p.Asn365fs	frameshift_variant	NM_001033561.1	LOF:NM_020889.2:c.1091dupC:p.Asn365fs
Iossifov	SSC	12323	9	96439929	chr9_96439929_AT_A	PHF2	c.3264delT	p.His1089fs	frameshift_variant	NM_005392.3
Iossifov	SSC	13903	9	96437988	chr9_96437988_C_T	PHF2	c.2749C>T	p.Gln917*	stop_gained	NM_005392.3
Iossifov	SSC	11339	11	45971023	chr11_45971023_CT_C	PHF21A	c.1153delA	p.Ser385fs	frameshift_variant	NM_001101802.1	LOF:NM_016621.3:c.1156delA:p.Ser386fs
Yuen	MSSNG	7-0254-003	17	7140742	chr17_7140742_CAAAAC_C	PHF23	c.116_120delGTTTT	p.Val41fs	frameshift_variant	NM_024297.2	LOF:NM_001284517.1:c.116_120delGTTTT:p.Val41fs
Iossifov	SSC	14133	6	64413433	chr6_64413433_CCG_C	PHF3	c.3241_3242delGC	p.Ala1081fs	frameshift_variant	NM_015153.3	LOF:NM_001290259.1:c.2977_2978delGC:p.Ala993fs
Yuen	MSSNG	AU2427301	6	64413523	chr6_64413523_GACAG_G	PHF3	c.3330_3333delACAG	p.Arg1110fs	frameshift_variant	NM_015153.3	LOF:NM_001290259.1:c.3066_3069delACAG:p.Arg1022fs
Iossifov	SSC	12383	3	52454424	chr3_52454424_GC_G	PHF7	c.388delC	p.Leu130fs	frameshift_variant	NM_016483.5	LOF:NM_001278221.1:c.388delC:p.Leu130fs
Wang	ACGC	SKLMG_M15024	6	79650574	chr6_79650574_TTC_T	PHIP	c.5300_5301delGA	p.Arg1767fs	frameshift_variant	NM_017934.5
Iossifov	SSC	13162	1	20966445	chr1_20966445_C_T	PINK1	c.736C>T	p.Arg246*	stop_gained	NM_032409.2
Yuen	MSSNG	5-0146-003	17	36927275	chr17_36927275_CTTTTCATGGC_C	PIP4K2B	c.1048_1057delGCCATGAAAA	p.Ser353fs	frameshift_variant	NM_003559.4
Yuen	MSSNG	1-0604-003	17	1437419	chr17_1437419_C_A	PITPNA	c.742G>T	p.Glu248*	stop_gained	NM_006224.3
De rubeis	ASC	11C120635	3	119327736	chr3_119327736_CT_C	PLA1A	c.396delT	p.Val133fs	frameshift_variant	NM_015900.3	LOF:NM_001293225.1:c.348delT:p.Val117fs
De rubeis	ASC	NDAR_INVWJ774DL8_wes1	11	63342519	chr11_63342519_C_G	PLA2G16	c.388-1G>C		splice_acceptor_variant&intron_variant	NM_001128203.1	LOF:NM_007069.3:c.388-1G>C:
Iossifov	SSC	13199	2	219501023	chr2_219501023_C_CCATG	PLCD4	c.2092_2095dupATGC	p.Leu699fs	frameshift_variant	NM_032726.3
Iossifov	SSC	14107	1	150129151	chr1_150129151_C_CGT	PLEKHO1	c.367_368dupTG	p.Trp123fs	frameshift_variant	NM_016274.5
De rubeis	ASC	DEASD_0156_001	19	17463179	chr19_17463179_T_G	PLVAP	c.1323-2A>C		splice_acceptor_variant&intron_variant	NM_031310.2
Krumm	SSC	13250	X	153692845	chrX_153692845_G_A	PLXNA3	c.1928+1G>A		splice_donor_variant&intron_variant	NM_017514.4
De rubeis	ASC	09C97129	3	48455355	chr3_48455355_CA_C	PLXNB1	c.4334delT	p.Leu1445fs	frameshift_variant	NM_001130082.2	LOF:NM_002673.5:c.4334delT:p.Leu1445fs
Stessman	AGRE	AGRE_05C38979	3	48455336	chr3_48455336_G_A	PLXNB1	c.4354C>T	p.Arg1452*	stop_gained	NM_001130082.2	LOF:NM_002673.5:c.4354C>T:p.Arg1452*
Yuen	MSSNG	AU3900301	16	8906897	chr16_8906897_C_A	PMM2	c.573C>A	p.Tyr191*	stop_gained	NM_000303.2
Iossifov	SSC	14189	9	140358800	chr9_140358800_G_A	PNPLA7	c.3148C>T	p.Gln1050*	stop_gained	NM_001098537.2	LOF:NM_152286.4:c.3073C>T:p.Gln1025*
De rubeis	ASC	10C102646	1	151379469	chr1_151379469_G_GGTAC	POGZ	c.2459_2462dupGTAC	p.Phe822fs	frameshift_variant	NM_015100.3	LOF:NM_145796.3:c.2174_2177dupGTAC:p.Phe727fs
Iossifov	SSC	13398	1	151377903	chr1_151377903_T_TCGTCATCA	POGZ	c.3600_3607dupTGATGACG	p.Glu1203fs	frameshift_variant	NM_015100.3	LOF:NM_145796.3:c.3315_3322dupTGATGACG:p.Glu1108fs
Iossifov	SSC	13627	1	151378489	chr1_151378489_G_A	POGZ	c.3022C>T	p.Arg1008*	stop_gained	NM_015100.3	HIGH:NM_207171.2:c.2863C>T:p.Arg955*,HIGH:NM_001194937.1:c.2995C>T:p.Arg999*,HIGH:NM_001194938.1:c.2836C>T:p.Arg946*,HIGH:NM_145796.3:c.2737C>T:p.Arg913*
Wang	ACGC	SKLMG_M19813	1	151402109	chr1_151402109_G_A	POGZ	c.538C>T	p.Gln180*	stop_gained	NM_015100.3	LOF:NM_001194938.1:c.379C>T:p.Gln127*
Stessman	TASC	215-13144-1613	1	151396736	chr1_151396736_G_T	POGZ	c.1212C>A	p.Tyr404*	stop_gained	NM_015100.3	LOF:NM_145796.3:c.927C>A:p.Tyr309*
Yuen	MSSNG	AU4376301	18	51795941	chr18_51795941_G_T	POLI	c.25G>T	p.Glu9*	stop_gained	NM_007195.2
Yuen	MSSNG	1-0579-003	10	79743677	chr10_79743677_C_T	POLR3A	c.3429+1G>A		splice_donor_variant&intron_variant	NM_007055.3
Iossifov	SSC	13333	19	630058	chr19_630058_G_A	POLRMT	c.304C>T	p.Gln102*	stop_gained	NM_005035.3
De rubeis	ASC	09C96031	22	16287579	chr22_16287579_A_AG	POTEH	c.306dupC	p.Cys103fs	frameshift_variant	NM_001136213.1
Iossifov	SSC	12340	17	58740376	chr17_58740376_G_A	PPM1D	c.1281G>A	p.Trp427*	stop_gained	NM_003620.3
Yuen	MSSNG	1-0126-004	2	242098628	chr2_242098628_ACT_A	PPP1R7	c.309_310delCT	p.Cys104fs	frameshift_variant	NM_002712.2	LOF:NM_001282409.1:c.180_181delCT:p.Cys61fs
Iossifov	SSC	14550	6	42975179	chr6_42975179_CT_C	PPP2R5D	c.663delT	p.Glu222fs	frameshift_variant	NM_006245.3	LOF:NM_180977.2:c.345delT:p.Glu116fs
Yuen	MSSNG	AU4463303	6	42978706	chr6_42978706_AAG_A	PPP2R5D	c.1645_1646delAG	p.Arg549fs	frameshift_variant	NM_006245.3	LOF:NM_180977.2:c.1327_1328delAG:p.Arg443fs
De rubeis	ASC	09C85432	7	720252	chr7_720252_G_A	PRKAR1B	c.289C>T	p.Arg97*	stop_gained	NM_001164758.1	LOF:NM_001164759.1:c.289C>T:p.Arg97*
Yuen	MSSNG	AU3617302	21	48068403	chr21_48068403_C_CAC	PRMT2	c.360_361dupAC	p.Arg121fs	frameshift_variant	NM_001535.4	LOF:NM_206962.3:c.360_361dupAC:p.Arg121fs
De rubeis	ASC	NDAR_INVNT563VL9_wes1	2	153528972	chr2_153528972_C_T	PRPF40A	c.1370+1G>A		splice_donor_variant&intron_variant	NM_017892.3
Yuen	MSSNG	AU2100302	17	1580858	chr17_1580858_C_G	PRPF8	c.1984+1G>C		splice_donor_variant&intron_variant	NM_006445.3
Yuen	MSSNG	2-1454-003	22	32108905	chr22_32108905_A_T	PRR14L	c.4920T>A	p.Cys1640*	stop_gained	NM_173566.2
Iossifov	SSC	11164	1	228033225	chr1_228033225_G_A	PRSS38	c.638G>A	p.Trp213*	stop_gained	NM_183062.2
Iossifov	SSC	11842	8	18730164	chr8_18730164_TC_T	PSD3	c.209delG	p.Gly70fs	frameshift_variant	NM_015310.3
Yuen	MSSNG	AU0039303	14	58737716	chr14_58737716_GGT_G	PSMA3	c.723+1_723+2delGT		splice_donor_variant&intron_variant	NM_002788.3	LOF:NR_038123.1:n.756+1_756+2delGT:
Iossifov	SSC	11365	17	65343511	chr17_65343511_G_A	PSMD12	c.601C>T	p.Arg201*	stop_gained	NM_002816.4	LOF:NM_174871.3:c.541C>T:p.Arg181*
O'Roak	SSC	14611	10	89692920	chr10_89692920_T_TA	PTEN	c.924dupA	p.Cys309fs	frameshift_variant	NM_001304717.2	LOF:NM_000314.6:c.405dupA:p.Cys136fs
De rubeis	ASC	AU065A	10	89711874	chr10_89711874_G_A	PTEN	c.1012-1G>A		splice_acceptor_variant&intron_variant	NM_001304717.2	LOF:NM_001304718.1:c.-99-1G>A:
Yuen	MSSNG	AU3915301	10	89692961	chr10_89692961_C_T	PTEN	c.964C>T	p.Gln322*	stop_gained	NM_001304717.2	LOF:NM_000314.6:c.445C>T:p.Gln149*
Iossifov	SSC	11256	6	43109471	chr6_43109471_C_T	PTK7	c.1708C>T	p.Arg570*	stop_gained	NM_001270398.1	LOF:NM_152882.3:c.1684C>T:p.Arg562*
De rubeis	ASC	11C119814	12	6879340	chr12_6879340_G_T	PTMS	c.214G>T	p.Glu72*	stop_gained	NM_002824.4
Iossifov	SSC	11453	4	87696594	chr4_87696594_G_A	PTPN13	c.5696-1G>A		splice_acceptor_variant&intron_variant	NM_080685.2	LOF:NM_080684.2:c.5108-1G>A:
De rubeis	ASC	DEASD_0302_001	1	158913694	chr1_158913694_C_T	PYHIN1	c.1117C>T	p.Arg373*	stop_gained	NM_152501.4	LOF:NM_198930.3:c.1090C>T:p.Arg364*
De rubeis	ASC	10C116616	3	49114314	chr3_49114314_TG_T	QRICH1	c.136delC	p.Gln46fs	frameshift_variant	NM_017730.2	LOF:NM_198880.1:c.136delC:p.Gln46fs
Iossifov	SSC	11077	8	61484622	chr8_61484622_C_T	RAB2A	c.136C>T	p.Arg46*	stop_gained	NM_002865.2	LOF:NM_001242644.1:c.64C>T:p.Arg22*
Iossifov	SSC	13125	20	1210539	chr20_1210539_C_T	RAD21L1	c.160C>T	p.Arg54*	stop_gained	NM_001136566.2
Iossifov	SSC	12703	17	17699836	chr17_17699836_AG_A	RAI1	c.3575delG	p.Ser1192fs	frameshift_variant	NM_030665.3
De rubeis	ASC	DEASD_0338_001	20	37137843	chr20_37137843_CAT_C	RALGAPB	c.865_866delAT	p.Met289fs	frameshift_variant	NM_001282917.1	LOF:NM_020336.3:c.865_866delAT:p.Met289fs
De rubeis	ASC	11C120635	5	170667997	chr5_170667997_ATC_A	RANBP17	c.2491_2492delTC	p.Ser831fs	frameshift_variant	NM_022897.4
De rubeis	ASC	AU06304	5	170722942	chr5_170722942_C_T	RANBP17	c.3094C>T	p.Gln1032*	stop_gained	NM_022897.4
Iossifov	SSC	13760	2	109392193	chr2_109392193_TCAGA_T	RANBP2	c.8303_8306delCAGA	p.Thr2768fs	frameshift_variant	NM_006267.4
De rubeis	ASC	ASDFI_910	12	48131375	chr12_48131375_C_CG	RAPGEF3	c.2746dupC	p.Arg916fs	frameshift_variant	NM_001098531.2	HIGH:NM_001098532.2:c.2620dupC:p.Arg874fs,HIGH:NM_006105.5:c.2620dupC:p.Arg874fs
De rubeis	ASC	AU201A	2	173898693	chr2_173898693_G_A	RAPGEF4	c.2700+1G>A		splice_donor_variant&intron_variant	NM_007023.3	LOF:NM_001282901.1:c.2040+1G>A:
De rubeis	ASC	NDAR_INVWJ774DL8_wes1	12	113537769	chr12_113537769_G_A	RASAL1	c.2386C>T	p.Arg796*	stop_gained	NM_001193520.1	HIGH:NM_001301202.1:c.2383C>T:p.Arg795*,HIGH:NM_001193521.1:c.2296C>T:p.Arg766*,HIGH:NM_004658.2:c.2380C>T:p.Arg794*
Yuen	MSSNG	2-1730-003	8	53537292	chr8_53537292_G_GT	RB1CC1	c.4691dupA	p.Tyr1564fs	frameshift_variant&stop_gained	NM_014781.4	HIGH:NM_001083617.1:c.4682dupA:p.Tyr1561fs
Yuen	MSSNG	2-1105-003	12	114362501	chr12_114362501_C_T	RBM19	c.2305+1G>A		splice_donor_variant&intron_variant	NM_001146698.1	LOF:NM_016196.3:c.2305+1G>A:
Iossifov	SSC	11806	13	50125566	chr13_50125566_ATC_A	RCBTB1	c.748_749delGA	p.Asp250fs	frameshift_variant	NM_018191.3
De rubeis	ASC	1255JS0019	7	103322603	chr7_103322603_G_A	RELN	c.1249C>T	p.Gln417*	stop_gained	NM_005045.3	LOF:NM_173054.2:c.1249C>T:p.Gln417*
Stessman	AGRE	AGRE_AU0903301	7	103163929	chr7_103163929_G_A	RELN	c.7399C>T	p.Gln2467*	stop_gained	NM_005045.3	LOF:NM_173054.2:c.7399C>T:p.Gln2467*
Stessman	AGRE	AGRE_AU0531302	7	103207069	chr7_103207069_G_A	RELN	c.4726C>T	p.Arg1576*	stop_gained	NM_005045.3	LOF:NM_173054.2:c.4726C>T:p.Arg1576*
De rubeis	ASC	NDAR_INVEB022VLQ_wes1	7	150068799	chr7_150068799_C_T	REPIN1	c.640C>T	p.Arg214*	stop_gained	NM_001099695.1	HIGH:NM_001099696.2:c.469C>T:p.Arg157*,HIGH:NM_013400.3:c.469C>T:p.Arg157*,HIGH:NM_014374.3:c.469C>T:p.Arg157*
Krumm	SSC	11654	1	8421289	chr1_8421289_G_A	RERE	c.2278C>T	p.Gln760*	stop_gained	NM_001042681.1	LOF:NM_012102.3:c.2278C>T:p.Gln760*
Yuen	MSSNG	2-1277-004	2	220193655	chr2_220193655_TATAG_T	RESP18	c.627_630delCTAT	p.Tyr210fs	frameshift_variant	NM_001007089.3
Iossifov	SSC	13972	19	1818480	chr19_1818480_C_T	REXO1	c.3016+1G>A		splice_donor_variant&intron_variant	NM_020695.3
De rubeis	ASC	DEASD_0261_001	15	56387798	chr15_56387798_C_CT	RFX7	c.2127dupA	p.Ala710fs	frameshift_variant	NM_022841.5
De rubeis	ASC	NDAR_INVYN810UMB_wes1	1	192779294	chr1_192779294_A_T	RGS2	c.111-2A>T		splice_acceptor_variant&intron_variant	NM_002923.3
De rubeis	ASC	08C77810	12	130935769	chr12_130935769_CG_C	RIMBP2	c.423delC	p.Gly142fs	frameshift_variant	NM_015347.4
Iossifov	SSC	13162	6	72889391	chr6_72889391_T_TA	RIMS1	c.586dupA	p.Thr196fs	frameshift_variant	NM_014989.5
Iossifov	SSC	13497	6	73102488	chr6_73102488_C_CA	RIMS1	c.4597dupA	p.Thr1533fs	frameshift_variant	NM_014989.5	LOF:NM_001168411.1:c.178dupA:p.Thr60fs
Wang	ACGC	SKLMG_M01493	6	72975162	chr6_72975162_C_A	RIMS1	c.3264C>A	p.Cys1088*	stop_gained	NM_014989.5
Iossifov	SSC	14336	X	106145431	chrX_106145431_C_T	RIPPLY1	c.170G>A	p.Trp57*	stop_gained	NM_138382.2
Iossifov	SSC	13688	6	127607886	chr6_127607886_CAT_C	RNF146	c.129_130delAT	p.Val45fs	frameshift_variant	NM_001242849.1	LOF:NM_030963.3:c.126_127delAT:p.Val44fs
Iossifov	SSC	13451	17	78353516	chr17_78353516_T_C	RNF213	c.13640+2T>C		splice_donor_variant&intron_variant	NM_001256071.2
Iossifov	SSC	12056	9	36375929	chr9_36375929_A_G	RNF38	c.356+2T>C		splice_donor_variant&intron_variant	NM_022781.4	LOF:NM_194330.2:c.107+2T>C:
Iossifov	SSC	11475	8	10468066	chr8_10468066_AG_A	RP1L1	c.3541delC	p.Leu1181fs	frameshift_variant	NM_178857.5
Iossifov	SSC	14301	15	41828848	chr15_41828848_C_A	RPAP1	c.182-1G>T		splice_acceptor_variant&intron_variant	NM_015540.3
Yuen	MSSNG	AU071804	12	113314542	chr12_113314542_C_T	RPH3A	c.1042C>T	p.Arg348*	stop_gained	NM_001143854.1	LOF:NM_014954.3:c.1030C>T:p.Arg344*
Iossifov	SSC	13222	X	20193403	chrX_20193403_G_C	RPS6KA3	c.1106C>G	p.Ser369*	stop_gained	NM_004586.2
Iossifov	SSC	14258	17	41139288	chr17_41139288_C_T	RUNDC1	c.514C>T	p.Gln172*	stop_gained	NM_173079.2
Iossifov	SSC	14667	7	87339897	chr7_87339897_G_A	RUNDC3B	c.435G>A	p.Trp145*	stop_gained	NM_138290.2	LOF:NM_001134406.1:c.384G>A:p.Trp128*
Iossifov	SSC	13135	X	16672582	chrX_16672582_G_T	S100G	c.190G>T	p.Glu64*	stop_gained	NM_004057.2
Iossifov	SSC	14257	15	75137487	chr15_75137487_GA_G	SCAMP2	c.926delT	p.Phe309fs	frameshift_variant	NM_005697.3
De rubeis	ASC	1339JS0017	8	27516996	chr8_27516996_G_T	SCARA3	c.1309G>T	p.Glu437*	stop_gained	NM_016240.2	LOF:NM_182826.1:c.1309G>T:p.Glu437*
Yuen	MSSNG	2-1302-003	2	166848295	chr2_166848295_CTG_C	SCN1A	c.5488_5489delCA	p.Gln1830fs	frameshift_variant	NM_001165963.1	LOF:NM_001202435.1:c.5488_5489delCA:p.Gln1830fs
De rubeis	ASC	10C109819	2	166183403	chr2_166183403_T_TA	SCN2A	c.2058_2059insA	p.Ser687fs	frameshift_variant	NM_001040142.1	LOF:NM_001040143.1:c.2058_2059insA:p.Ser687fs
De rubeis	ASC	DEASD_0262_001	2	166245137	chr2_166245137_A_T	SCN2A	c.4823-2A>T		splice_acceptor_variant&intron_variant	NM_001040142.1	LOF:NM_001040143.1:c.4823-2A>T:
Iossifov	SSC	11114	2	166210819	chr2_166210819_G_T	SCN2A	c.3037G>T	p.Gly1013*	stop_gained	NM_001040142.1	LOF:NM_001040143.1:c.3037G>T:p.Gly1013*
Iossifov	SSC	11892	2	166201379	chr2_166201379_C_A	SCN2A	c.2877C>A	p.Cys959*	stop_gained	NM_001040142.1	LOF:NM_001040143.1:c.2877C>A:p.Cys959*
Wang	ACGC	SKLMG_M01813	2	166179814	chr2_166179814_GAA_G	SCN2A	c.1821_1822delAA	p.Asp609fs	frameshift_variant	NM_001040142.1	LOF:NM_001040143.1:c.1821_1822delAA:p.Asp609fs
Wang	ACGC	SKLMG_M08856	2	166229733	chr2_166229733_A_C	SCN2A	c.3850-2A>C		splice_acceptor_variant&intron_variant	NM_001040142.1	LOF:NM_001040143.1:c.3850-2A>C:
Wang	ACGC	SKLMG_M11451	2	166201068	chr2_166201068_C_T	SCN2A	c.2566C>T	p.Arg856*	stop_gained	NM_001040142.1	LOF:NM_001040143.1:c.2566C>T:p.Arg856*
Wang	ACGC	SKLMG_M12434	2	166152561	chr2_166152561_G_GC	SCN2A	c.232dupC	p.Leu78fs	frameshift_variant	NM_001040142.1	HIGH:NM_021007.2:c.232dupC:p.Leu78fs,HIGH:NM_001040143.1:c.232dupC:p.Leu78fs
Wang	ACGC	SKLMG_M17441	2	166179813	chr2_166179813_C_T	SCN2A	c.1819C>T	p.Arg607*	stop_gained	NM_001040142.1	LOF:NM_001040143.1:c.1819C>T:p.Arg607*
Wang	ACGC	SKLMG_M21522	2	166246026	chr2_166246026_CAA_C	SCN2A	c.5711_5712delAA	p.Gln1904fs	frameshift_variant	NM_001040142.1	LOF:NM_001040143.1:c.5711_5712delAA:p.Gln1904fs
Wang	ACGC	SKLMG_M23243	2	166243497	chr2_166243497_ATT_A	SCN2A	c.4796_4797delTT	p.Phe1599fs	frameshift_variant	NM_001040142.1	LOF:NM_001040143.1:c.4796_4797delTT:p.Phe1599fs
Yuen	MSSNG	2-0033-003	2	166245190	chr2_166245190_TC_T	SCN2A	c.4876delC	p.Arg1626fs	frameshift_variant	NM_001040142.1	LOF:NM_001040143.1:c.4876delC:p.Arg1626fs
Stessman	TASC	220-9736-202	2	166164448	chr2_166164448_C_A	SCN2A	c.476+1C>A		splice_donor_variant&intron_variant	NM_001040142.1	LOF:NM_001040143.1:c.476+1C>A:
Stessman	AGRE	AGRE_AU0918301	2	166229813	chr2_166229813_CT_T	SCN2A	c.3928delC	p.Ala1310fs	frameshift_variant	NM_001040142.1	LOF:NM_001040143.1:c.3928delC:p.Ala1310fs
Stessman	TASC	215-13221-2433	2	166245192	chr2_166245192_C_T	SCN2A	c.4876C>T	p.Arg1626*	stop_gained	NM_001040142.1	HIGH:NM_021007.2:c.4876C>T:p.Arg1626*
De rubeis	ASC	08C79339	2	167322357	chr2_167322357_G_A	SCN7A	c.805C>T	p.Arg269*	stop_gained	NM_002976.3
Iossifov	SSC	11563	1	1222518	chr1_1222518_C_A	SCNN1D	c.1149C>A	p.Tyr383*	stop_gained	NM_001130413.3
Iossifov	SSC	11712	1	53416506	chr1_53416506_CTG_C	SCP2	c.282_283delTG	p.Ala95fs	frameshift_variant	NM_002979.4	LOF:NM_001193617.1:c.39_40delTG:p.Ala14fs
Iossifov	SSC	13506	11	9111272	chr11_9111272_C_A	SCUBE2	c.238G>T	p.Glu80*	stop_gained	NM_020974.2	LOF:NM_001170690.1:c.238G>T:p.Glu80*
Iossifov	SSC	13602	9	139304579	chr9_139304579_A_AT	SDCCAG3	c.182dupA	p.Tyr61fs	frameshift_variant&stop_gained	NM_001039707.1	LOF:NM_006643.3:c.182dupA:p.Tyr61fs
Yuen	MSSNG	1-0669-003	16	82033420	chr16_82033420_C_A	SDR42E1	c.478G>T	p.Glu160*	stop_gained	NM_145168.2
Yuen	MSSNG	1-0494-003	9	131446287	chr9_131446287_G_C	SET	c.112+1G>C		splice_donor_variant&intron_variant	NM_001122821.1
Yuen	MSSNG	1-0494-004	9	131446287	chr9_131446287_G_C	SET	c.112+1G>C		splice_donor_variant&intron_variant	NM_001122821.1
Iossifov	SSC	12933	18	42532022	chr18_42532022_C_CG	SETBP1	c.2718dupG	p.Ser907fs	frameshift_variant	NM_015559.2
Iossifov	SSC	12565	3	47098932	chr3_47098932_AT_A	SETD2	c.6341delA	p.Asn2114fs	frameshift_variant	NM_014159.6
De rubeis	ASC	NDAR_INVAR462JT4_wes1	3	9483388	chr3_9483388_C_T	SETD5	c.922C>T	p.Arg308*	stop_gained	NM_001080517.2	LOF:NM_001292043.1:c.628C>T:p.Arg210*
Iossifov	SSC	14581	16	28877932	chr16_28877932_C_CG	SH2B1	c.522dupG	p.Thr175fs	frameshift_variant	NM_001145795.1	LOF:NM_015503.2:c.522dupG:p.Thr175fs
De rubeis	ASC	08C78919	4	152043356	chr4_152043356_C_A	SH3D19	c.2260G>T	p.Gly754*	stop_gained	NM_001009555.3	HIGH:NM_001128924.1:c.2083G>T:p.Gly695*,HIGH:NM_001128923.1:c.2191G>T:p.Gly731*,HIGH:NM_001243349.1:c.2191G>T:p.Gly731*
Wang	ACGC	SKLMG_M23139	19	51190000	chr19_51190000_C_T	SHANK1	c.2458+1G>A		splice_donor_variant&intron_variant	NM_016148.2
Iossifov	SSC	12380	11	70332092	chr11_70332092_CTG_C	SHANK2	c.4112_4113delCA	p.Ser1371fs	frameshift_variant	NM_012309.4	LOF:NM_133266.4:c.2540_2541delCA:p.Ser847fs
Yuen	MSSNG	1-0441-003	11	70336411	chr11_70336411_G_A	SHANK2	c.2329C>T	p.Arg777*	stop_gained	NM_012309.4	LOF:NM_133266.4:c.757C>T:p.Arg253*
O'Roak	SSC	14470	22	51159932	chr22_51159932_T_TG	SHANK3	c.3637dupG	p.Ala1213fs	frameshift_variant	NM_033517.1
De rubeis	ASC	10C110253	22	51137146	chr22_51137146_G_A	SHANK3	c.1485G>A	p.Trp495*	stop_gained	NM_033517.1
Yuen	MSSNG	2-1455-003	22	51160793	chr22_51160793_T_TG	SHANK3	c.4495dupG	p.Glu1499fs	frameshift_variant	NM_033517.1
Yuen	MSSNG	7-0123-003	22	51153476	chr22_51153476_G_A	SHANK3	c.2223+1G>A		splice_donor_variant&intron_variant	NM_033517.1
Yuen	MSSNG	AU009805	22	51159131	chr22_51159131_AG_A	SHANK3	c.2829delG	p.Gln943fs	frameshift_variant	NM_033517.1
Iossifov	SSC	14172	11	116766981	chr11_116766981_A_AAAAT	SIK3	c.849_852dupATTT	p.Phe285fs	frameshift_variant	NM_025164.4	LOF:NM_001281749.1:c.849_852dupATTT:p.Phe285fs
De rubeis	ASC	AU193A	20	1459226	chr20_1459226_AC_A	SIRPB2	c.477delG	p.Trp160fs	frameshift_variant	NM_001122962.1	LOF:NM_001134836.1:c.183delG:p.Trp62fs
De rubeis	ASC	08C79293	2	45235850	chr2_45235850_T_A	SIX2	c.400A>T	p.Lys134*	stop_gained	NM_016932.4
De rubeis	ASC	08C78919	1	2234766	chr1_2234766_C_T	SKI	c.1138C>T	p.Arg380*	stop_gained	NM_003036.3
Iossifov	SSC	11925	10	21805727	chr10_21805727_TG_T	SKIDA1	c.1024delC	p.His342fs	frameshift_variant	NM_207371.3
Yuen	MSSNG	AU3399303	15	34536215	chr15_34536215_G_A	SLC12A6	c.2002C>T	p.Arg668*	stop_gained	NM_133647.1	LOF:NM_001042495.1:c.1825C>T:p.Arg609*
Yuen	MSSNG	AU024608	6	43269431	chr6_43269431_G_T	SLC22A7	c.1061+1G>T		splice_donor_variant&intron_variant	NM_153320.2	LOF:NM_006672.3:c.1055+1G>T:
Yuen	MSSNG	1-0565-004	13	45980042	chr13_45980042_G_A	SLC25A30	c.283C>T	p.Arg95*	stop_gained	NM_001010875.3	LOF:NM_001286807.1:c.58C>T:p.Arg20*
Iossifov	SSC	12939	17	42399123	chr17_42399123_TCA_T	SLC25A39	c.335_336delTG	p.Val112fs	frameshift_variant	NM_001143780.1	LOF:NM_016016.2:c.311_312delTG:p.Val104fs
Iossifov	SSC	14597	X	1508377	chrX_1508377_A_AG	SLC25A6	c.354dupC	p.Ser119fs	frameshift_variant	NM_001636.3.2
Yuen	MSSNG	AU1795302	1	100480977	chr1_100480977_G_A	SLC35A3	c.879+1G>A		splice_donor_variant&intron_variant	NM_001271685.1	LOF:NM_012243.2:c.753+1G>A:
Yuen	MSSNG	1-0531-003	10	95660508	chr10_95660508_G_C	SLC35G1	c.360-1G>C		splice_acceptor_variant&intron_variant	NM_001134658.1	LOF:NM_153226.2:c.357-1G>C:
Iossifov	SSC	13710	3	50256056	chr3_50256056_C_G	SLC38A3	c.1068C>G	p.Tyr356*	stop_gained	NM_006841.5
Yuen	MSSNG	AU4149301	17	19583283	chr17_19583283_T_A	SLC47A2	c.1570A>T	p.Lys524*	stop_gained	NM_152908.3	HIGH:NM_001099646.1:c.1462A>T:p.Lys488*,HIGH:NM_001256663.1:c.1504A>T:p.Lys502*
Yuen	MSSNG	AU3057301	2	74460635	chr2_74460635_C_T	SLC4A5	c.2489G>A	p.Trp830*	stop_gained	NM_021196.3	LOF:NM_133478.2:c.2489G>A:p.Trp830*
Yuen	MSSNG	AU038203	3	11067143	chr3_11067143_C_A	SLC6A1	c.723C>A	p.Tyr241*	stop_gained	NM_003042.3
Yuen	MSSNG	AU038204	3	11067143	chr3_11067143_C_A	SLC6A1	c.723C>A	p.Tyr241*	stop_gained	NM_003042.3
Stessman	AGRE	AGRE_03C16890,AGRE_AU038204	3	11067143	chr3_11067143_C_A	SLC6A1	c.723C>A	p.Tyr241*	stop_gained	NM_003042.3
Iossifov	SSC	13799	X	152958717	chrX_152958717_G_T	SLC6A8	c.913-1G>T		splice_acceptor_variant&intron_variant	NM_005629.3	LOF:NM_001142806.1:c.568-1G>T:
Iossifov	SSC	12300	14	23243580	chr14_23243580_G_A	SLC7A7	c.1228C>T	p.Arg410*	stop_gained	NM_001126105.2	LOF:NM_001126106.2:c.1228C>T:p.Arg410*
De rubeis	ASC	DEASD_0327_001	12	21028412	chr12_21028412_G_A	SLCO1B3	c.970+1G>A		splice_donor_variant&intron_variant	NM_019844.3
Iossifov	SSC	13190	1	40875459	chr1_40875459_T_A	SMAP2	c.354T>A	p.Tyr118*	stop_gained	NM_022733.2	LOF:NM_001198980.1:c.114T>A:p.Tyr38*
De rubeis	ASC	1255JS0019	12	56566368	chr12_56566368_C_A	SMARCC2	c.1770+1G>T		splice_donor_variant&intron_variant	NM_003075.3	LOF:NM_139067.2:c.1863+1G>T:
Yuen	MSSNG	1-0099-003	12	56567575	chr12_56567575_G_A	SMARCC2	c.1555C>T	p.Arg519*	stop_gained	NM_003075.3	LOF:NM_139067.2:c.1555C>T:p.Arg519*
De rubeis	ASC	09C83010	17	38801873	chr17_38801873_T_C	SMARCE1	c.8-2A>G		splice_acceptor_variant&intron_variant	NM_003079.4
Stessman	TASC	212-21048-1	10	112359553	chr10_112359553_TT_TTT	SMC3	c.2412dupT	p.Arg805fs	frameshift_variant	NM_005445.3
Yuen	MSSNG	7-0001-003	17	18221165	chr17_18221165_A_ACA	SMCR8	c.2061_2062dupCA	p.Arg688fs	frameshift_variant	NM_144775.2
De rubeis	ASC	DEASD_0382_001	7	98633340	chr7_98633340_C_T	SMURF1	c.1888-1G>A		splice_acceptor_variant&intron_variant	NM_020429.2	LOF:NM_181349.2:c.1810-1G>A:
Iossifov	SSC	13147	10	97098949	chr10_97098949_CCA_C	SORBS1	c.2804_2805delTG	p.Val935fs	frameshift_variant	NM_001034954.1	LOF:NM_024991.2:c.2045_2046delTG:p.Val682fs
De rubeis	ASC	AC02-1141-01	10	107005369	chr10_107005369_C_T	SORCS3	c.2938C>T	p.Gln980*	stop_gained	NM_014978.2
Yuen	MSSNG	7-0133-003	12	23999046	chr12_23999046_G_A	SOX5	c.352C>T	p.Arg118*	stop_gained	NM_006940.4	LOF:NM_152989.3:c.313C>T:p.Arg105*
Iossifov	SSC	14165	17	49072429	chr17_49072429_GATCTA_G	SPAG9	c.2210_2214delTAGAT	p.Leu737fs	frameshift_variant	NM_001130528.2	LOF:NM_003971.5:c.2168_2172delTAGAT:p.Leu723fs
De rubeis	ASC	09C98906	2	32361662	chr2_32361662_CT_C	SPAST	c.1281delT	p.Phe427fs	frameshift_variant	NM_014946.3	LOF:NM_199436.1:c.1185delT:p.Phe395fs
Iossifov	SSC	12611	2	32339776	chr2_32339776_C_CA	SPAST	c.753dupA	p.Val252fs	frameshift_variant	NM_014946.3	LOF:NM_199436.1:c.657dupA:p.Val220fs
Iossifov	SSC	12652	13	24797447	chr13_24797447_GC_G	SPATA13	c.568delC	p.Arg190fs	frameshift_variant	NM_001286792.1	LOF:NM_001166271.2:c.382delC:p.Arg128fs
Iossifov	SSC	14592	11	64939990	chr11_64939990_C_T	SPDYC	c.430C>T	p.Arg144*	stop_gained	NM_001008778.1
Iossifov	SSC	11160	1	16255762	chr1_16255762_G_GA	SPEN	c.3027_3028insA	p.Glu1010fs	frameshift_variant	NM_015001.2
Yuen	MSSNG	2-1166-003	1	16258127	chr1_16258127_C_T	SPEN	c.5392C>T	p.Gln1798*	stop_gained	NM_015001.2
Iossifov	SSC	12197	5	147506589	chr5_147506589_TC_T	SPINK5	c.3004delC	p.His1002fs	frameshift_variant	NM_001127698.1	LOF:NM_006846.3:c.2914delC:p.His972fs
De rubeis	ASC	10C112342	2	234969088	chr2_234969088_TC_T	SPP2	c.411delC	p.Ser138fs	frameshift_variant	NM_006944.2
De rubeis	ASC	09C99529	2	65561787	chr2_65561787_G_A	SPRED2	c.325C>T	p.Arg109*	stop_gained	NM_181784.2	LOF:NM_001128210.1:c.316C>T:p.Arg106*
Yuen	MSSNG	5-0040-003	13	80911549	chr13_80911549_G_A	SPRY2	c.292C>T	p.Gln98*	stop_gained	NM_005842.2
Iossifov	SSC	13882	2	54857033	chr2_54857033_G_T	SPTBN1	c.2674G>T	p.Glu892*	stop_gained	NM_003128.2	LOF:NM_178313.2:c.2635G>T:p.Glu879*
Iossifov	SSC	13857	16	30745033	chr16_30745033_TGACAGCGACTG_T	SRCAP	c.6411_6421delCAGCGACTGGA	p.Asp2137fs	frameshift_variant	NM_006662.2
Yuen	MSSNG	1-0226-005	16	30740738	chr16_30740738_ATGCC_A	SRCAP	c.5977_5980delTGCC	p.Cys1993fs	frameshift_variant	NM_006662.2
Stessman	TASC	215-13132-1493	16	30727385	chr16_30727385_A_G	SRCAP	c.2494-2A>G		splice_acceptor_variant&intron_variant	NM_006662.2
De rubeis	ASC	09C81774	7	104783696	chr7_104783696_G_A	SRPK2	c.895C>T	p.Gln299*	stop_gained	NM_182692.2	LOF:NM_001278273.1:c.862C>T:p.Gln288*
De rubeis	ASC	DEASD_0082_001	16	2813308	chr16_2813308_CAAAG_C	SRRM2	c.2782_2785delAGAA	p.Arg928fs	frameshift_variant	NM_016333.3
Yuen	MSSNG	AU1635301	1	70697983	chr1_70697983_CTG_C	SRSF11	c.371_372del2	p.(L125Gfs*4)	frameshift	NM_004768.3
De rubeis	ASC	DEASD_0233_001	1	70703186	chr1_70703186_GA_G	SRSF11	c.673delA	p.Arg225fs	frameshift_variant	NM_004768.3	LOF:NM_001190987.1:c.673delA:p.Arg225fs
De rubeis	ASC	09C98975	3	98510684	chr3_98510684_G_C	ST3GAL6	c.916-1G>C		splice_acceptor_variant&intron_variant	NM_001271145.1	LOF:NM_006100.3:c.757-1G>C:
Iossifov	SSC	14147	10	17738824	chr10_17738824_CT_C	STAM	c.781delT	p.Ser261fs	frameshift_variant	NM_003473.3
Iossifov	SSC	14613	11	72468902	chr11_72468902_G_A	STARD10	c.487C>T	p.Arg163*	stop_gained	NM_006645.2
Iossifov	SSC	12617	15	42967936	chr15_42967936_C_T	STARD9	c.1762C>T	p.Arg588*	stop_gained	NM_020759.2
Yuen	MSSNG	2-1627-003	20	47739664	chr20_47739664_G_A	STAU1	c.931C>T	p.Arg311*	stop_gained	NM_017453.2	LOF:NM_017454.2:c.688C>T:p.Arg230*
Yuen	MSSNG	1-0139-005	9	136245994	chr9_136245994_G_A	STKLD1	c.174+1G>A		splice_donor_variant&intron_variant	NM_153710.4	LOF:NR_103997.1:n.235+1G>A:
De rubeis	ASC	AU188A	8	27097681	chr8_27097681_T_C	STMN4	c.400-2A>G		splice_acceptor_variant&intron_variant	NM_030795.3	LOF:NM_001283055.1:c.292-2A>G:
De rubeis	ASC	08C77589	1	110584430	chr1_110584430_GC_G	STRIP1	c.836delC	p.Pro279fs	frameshift_variant	NM_033088.3	LOF:NM_001270768.1:c.551delC:p.Pro184fs
Wang	ACGC	SKLMG_M12428	9	130428475	chr9_130428475_ATC_A	STXBP1	c.695_696delTC	p.Ile232fs	frameshift_variant	NM_003165.3	LOF:NM_001032221.3:c.695_696delTC:p.Ile232fs
Yuen	MSSNG	2-0006-003	9	130444716	chr9_130444716_GC_G	STXBP1	c.1583delC	p.Pro528fs	frameshift_variant	NM_003165.3	LOF:NM_001032221.3:c.1583delC:p.Pro528fs
De rubeis	ASC	DEASD_0042_002	6	147680342	chr6_147680342_TC_T	STXBP5	c.2432delC	p.Pro811fs	frameshift_variant	NM_001127715.2	LOF:NM_139244.4:c.2324delC:p.Pro775fs
Yuen	MSSNG	2-1235-004	3	120673793	chr3_120673793_CG_C	STXBP5L	c.198delG	p.His67fs	frameshift_variant	NM_014980.2	LOF:NM_001308330.1:c.198delG:p.His67fs
Iossifov	SSC	13851	3	67578618	chr3_67578618_G_A	SUCLG2	c.355C>T	p.Gln119*	stop_gained	NM_001177599.1	LOF:NM_003848.3:c.355C>T:p.Gln119*
Iossifov	SSC	12763	10	104263992	chr10_104263992_C_A	SUFU	c.83C>A	p.Ser28*	stop_gained	NM_016169.3	LOF:NM_001178133.1:c.83C>A:p.Ser28*
De rubeis	ASC	NDAR_INVNE346GDX_wes1	11	67925466	chr11_67925466_G_A	SUV420H1	c.2347C>T	p.(R783*)	stop-gained	NM_017635.3
Yuen	MSSNG	AU000704	11	67926064	chr11_67926064_AGGAGCTGGCTGCAGCTGTTCACCACTGTCGGGGCAAGGTTCCGTCACACTGCTTTTATAGCCATTCAACGTATTTG_A	SUV420H1	c.1673_1748del76	p.(P558Lfs*38)	frameshift	NM_017635.3
Iossifov	SSC	12864.p1	11	67938481	chr11_67938481_C_T	SUV420H1	c.977+1G>A		splice-donor	NM_017635.3
De rubeis	ASC	DEASD_0109_001	11	67941366	chr11_67941366_CAAAT_C	SUV420H1	c.554_557del4	p.(Y185Cfs*27)	frameshift	NM_017635.3
De rubeis	ASC	1255JS0030	10	29769625	chr10_29769625_C_A	SVIL	c.5218G>T	p.Glu1740*	stop_gained	NM_021738.2	LOF:NM_003174.3:c.3940G>T:p.Glu1314*
O'Roak	TASC	212-21043-1	6	33408610	chr6_33408610_TC_T	SYNGAP1	c.1783delC	p.Leu595fs	frameshift_variant	NM_006772.2
O'Roak	TASC	217-14271-3940	6	33399974	chr6_33399974_CA_C	SYNGAP1	c.333delA	p.Lys114fs	frameshift_variant	NM_006772.2
De rubeis	ASC	09C80386	6	33408610	chr6_33408610_TC_T	SYNGAP1	c.1783delC	p.Leu595fs	frameshift_variant	NM_006772.2
De rubeis	ASC	AU087A	6	33411228	chr6_33411228_C_T	SYNGAP1	c.2899C>T	p.Arg967*	stop_gained	NM_006772.2
De rubeis	ASC	NDAR_INVDU502HMU_wes1	6	33405763	chr6_33405763_C_T	SYNGAP1	c.1081C>T	p.Gln361*	stop_gained	NM_006772.2
De rubeis	ASC	NDAR_INVZX362NCN_wes1	6	33414451	chr6_33414451_GAACA_G	SYNGAP1	c.3686_3689delAAAC	p.Gln1229fs	frameshift_variant	NM_006772.2
Iossifov	SSC	13073	6	33408650	chr6_33408650_CTT_C	SYNGAP1	c.1823_1824delTT	p.Phe608fs	frameshift_variant	NM_006772.2
Wang	ACGC	SKLMG_M02073	6	33405522	chr6_33405522_C_G	SYNGAP1	c.840C>G	p.Tyr280*	stop_gained	NM_006772.2
Yuen	MSSNG	1-0092-004	11	61314662	chr11_61314662_G_A	SYT7	c.334C>T	p.Arg112*	stop_gained	NM_001300773.1
De rubeis	ASC	DEASD_0250_001	20	60578326	chr20_60578326_AG_A	TAF4	c.2375delC	p.Pro792fs	frameshift_variant	NM_003185.3
Iossifov	SSC	14136	17	61482569	chr17_61482569_C_T	TANC2	c.3196C>T	p.Arg1066*	stop_gained	NM_025185.3
Yuen	MSSNG	7-0179-003	16	29990629	chr16_29990629_GGTGAGTGAGTGAGTG_GGTGAGTGAGTG	TAOK2	c.563+1_563+4del4		splice-donor	NM_016151.3
Yuen	MSSNG	1-0559-003	16	30002795	chr16_30002795_TGGGCCCCCCTGCTGCCGCGGTGCCC_T	TAOK2	c.3064_3088delCCTGCTGCCGCGGTGCCCGGGCCCC	p.Pro1022fs	frameshift_variant	NM_004783.3
Iossifov	SSC	13010	3	100015120	chr3_100015120_G_C	TBC1D23	c.876+1G>C		splice_donor_variant&intron_variant	NM_001199198.2	LOF:NM_018309.4:c.876+1G>C:
Krumm	SSC	12274	11	120926018	chr11_120926018_G_T	TBCEL	c.712+1G>T		splice_donor_variant&intron_variant	NM_001130047.1	LOF:NM_152715.3:c.712+1G>T:
Iossifov	SSC	14612	3	176752047	chr3_176752047_TA_T	TBL1XR1	c.1188delT	p.Ile397fs	frameshift_variant	NM_024665.4
Iossifov	SSC	11480	2	162273322	chr2_162273322_AC_A	TBR1	c.405delC	p.Ala136fs	frameshift_variant	NM_006593.2
Iossifov	SSC	13796	2	162275481	chr2_162275481_A_AC	TBR1	c.1049dupC	p.Ser351fs	frameshift_variant	NM_006593.2
Yuen	MSSNG	1-1004-003	22	42610276	chr22_42610276_G_A	TCF20	c.1036C>T	p.Gln346*	stop_gained	NM_005650.3	LOF:NM_181492.2:c.1036C>T:p.Gln346*
Yuen	MSSNG	1-0546-003	8	67860294	chr8_67860294_G_A	TCF24	c.496C>T	p.Gln166*	stop_gained	NM_001193502.1
De rubeis	ASC	09C97625	19	1619177	chr19_1619177_G_GT	TCF3	c.1382dupA	p.Asn461fs	frameshift_variant	NM_003200.3	LOF:NM_001136139.2:c.1382dupA:p.Asn461fs
De rubeis	ASC	AU122A	18	52895538	chr18_52895538_AC_A	TCF4	c.2239delG	p.Val747fs	frameshift_variant	NM_001243226.2	LOF:NM_001243228.1:c.1951delG:p.Val651fs
Iossifov	SSC	12090	10	114910883	chr10_114910883_G_A	TCF7L2	c.1001+1G>A		splice_donor_variant&intron_variant	NM_001146274.1	LOF:NM_030756.4:c.932+1G>A:
Iossifov	SSC	13069	10	114901076	chr10_114901076_G_A	TCF7L2	c.685+1G>A		splice_donor_variant&intron_variant	NM_001146274.1	LOF:NM_030756.4:c.616+1G>A:
De rubeis	ASC	DEASD_0215_001	6	170140390	chr6_170140390_ATC_A	TCTE3	c.487-1_487delGA	p.Ile163fs	frameshift_variant&splice_acceptor_variant&splice_region_variant&intron_variant	NM_174910.1
Iossifov	SSC	14540	11	121060495	chr11_121060495_T_TGGAG	TECTA	c.6276_6279dupAGGG	p.Cys2094fs	frameshift_variant	NM_005422.2
Iossifov	SSC	14620	16	69404384	chr16_69404384_A_G	TERF2	c.840+2T>C		splice_donor_variant&intron_variant	NM_005652.4
De rubeis	ASC	09C86700	14	24731032	chr14_24731032_C_CG	TGM1	c.376dupC	p.Arg126fs	frameshift_variant	NM_000359.2
Iossifov	SSC	13647	7	108204755	chr7_108204755_TAG_T	THAP5	c.1066_1067delCT	p.Leu356fs	frameshift_variant	NM_001130475.2	LOF:NM_001287601.1:c.580_581delCT:p.Leu194fs
Iossifov	SSC	13042	7	11487022	chr7_11487022_G_A	THSD7A	c.2635C>T	p.Gln879*	stop_gained	NM_015204.2
Iossifov	SSC	14266	17	60655892	chr17_60655892_CAT_C	TLK2	c.1312_1313delAT	p.Ile438fs	frameshift_variant	NM_001284333.1	LOF:NM_001284363.1:c.1150_1151delAT:p.Ile384fs
Yuen	MSSNG	AU3053301	4	186997804	chr4_186997804_TG_T	TLR3	c.38delG	p.Gly13fs	frameshift_variant	NM_003265.2
Iossifov	SSC	12840	3	196053904	chr3_196053904_C_T	TM4SF19	c.202-1G>A		splice_acceptor_variant&intron_variant	NM_001204897.1	LOF:NM_138461.3:c.202-1G>A:
Yuen	MSSNG	1-0006-003	2	98429019	chr2_98429019_C_T	TMEM131	c.1729-1G>A		splice_acceptor_variant&intron_variant	NM_015348.1
Iossifov	SSC	14467	1	32542858	chr1_32542858_C_T	TMEM39B	c.529C>T	p.Arg177*	stop_gained	NM_018056.2
Yuen	MSSNG	1-0222-003	3	100295833	chr3_100295833_C_T	TMEM45A	c.799C>T	p.Arg267*	stop_gained	NM_018004.2
Yuen	MSSNG	1-0224-004	9	117808800	chr9_117808800_C_CG	TNC	c.5013dupC	p.Glu1672fs	frameshift_variant	NM_002160.3
Iossifov	SSC	12340	1	12175787	chr1_12175787_G_A	TNFRSF8	c.946+1G>A		splice_donor_variant&intron_variant	NM_001243.4	LOF:NM_001281430.2:c.613+1G>A:
Iossifov	SSC	12052	7	5347862	chr7_5347862_G_A	TNRC18	c.8782C>T	p.Gln2928*	stop_gained	NM_001080495.2
Iossifov	SSC	12673	22	40661586	chr22_40661586_AAGAG_A	TNRC6B	c.1359_1362delAGAG	p.Glu454fs	frameshift_variant	NM_001162501.1	LOF:NM_015088.2:c.1359_1362delAGAG:p.Glu454fs
Iossifov	SSC	14163	22	40662713	chr22_40662713_C_T	TNRC6B	c.2479C>T	p.Gln827*	stop_gained	NM_001162501.1	LOF:NM_015088.2:c.2479C>T:p.Gln827*
Stessman	AGRE	AGRE_AU2689306	22	40669452	chr22_40669452_GGGGGGA_GGGGGGGA	TNRC6B	c.2995dupG	p.Glu999fs	frameshift_variant	NM_001162501.1	LOF:NM_015088.2:c.2836dupG:p.Glu946fs
Iossifov	SSC	14086	1	179820223	chr1_179820223_GGAGGT_G	TOR1AIP2	c.305_309delACCTC	p.His102fs	frameshift_variant	NM_001199260.1	LOF:NM_145034.4:c.305_309delACCTC:p.His102fs
Iossifov	SSC	11062	21	10907041	chr21_10907041_C_A	TPTE	c.1521-1G>T		splice_acceptor_variant&intron_variant	NM_199261.3	LOF:NM_199260.3:c.1407-1G>T:
Iossifov	SSC	13586	1	228596934	chr1_228596934_T_TG	TRIM17	c.821dupC	p.Thr275fs	frameshift_variant	NM_001024940.2	LOF:NM_001134855.1:c.821dupC:p.Thr275fs
De rubeis	ASC	DEASD_0308_001	17	57119260	chr17_57119260_C_T	TRIM37	c.1668-1G>A		splice_acceptor_variant&intron_variant	NM_001005207.2	LOF:NM_015294.3:c.1668-1G>A:
Yuen	MSSNG	AU2075301	11	8673346	chr11_8673346_C_T	TRIM66	c.9+1G>A		splice_donor_variant&intron_variant	NM_014818.1
De rubeis	ASC	UK10K_SKUSE5080162	5	14389434	chr5_14389434_AT_A	TRIO	c.3987delT	p.Pro1330fs	frameshift_variant	NM_007118.2
Yuen	MSSNG	1-0352-003	14	92470326	CT>C	TRIP11	c.3993del1	p.(A1332Qfs*7)	frameshift	NM_004239.3
Yuen	MSSNG	1-0352-005	14	92470326	chr14_92470326_CT_C	TRIP11	c.3993delA	p.Ala1332fs	frameshift_variant	NM_004239.3
O'Roak	TASC	211-5613-4	2	230666966	chr2_230666966_AC_A	TRIP12	c.3125+1delG		splice_donor_variant&intron_variant	NM_001284214.1	LOF:NM_004238.2:c.2981+1delG:
Iossifov	SSC	12867	2	230701696	chr2_230701696_G_A	TRIP12	c.1138C>T	p.Arg380*	stop_gained	NM_001284214.1	LOF:NM_004238.2:c.1012C>T:p.Arg338*
Wang	ACGC	SKLMG_M08611	2	230724181	chr2_230724181_G_A	TRIP12	c.334C>T	p.Arg112*	stop_gained	NM_001284214.1	LOF:NM_004238.2:c.208C>T:p.Arg70*
Stessman	AGRE	AGRE_AU002403	2	230632431	chr2_230632431_G_A	TRIP12	c.5962C>T	p.Arg1988*	stop_gained	NM_001284214.1	HIGH:NM_001284215.1:c.5917C>T:p.Arg1973*
Iossifov	SSC	12826	1	193045125	chr1_193045125_ATTAG_A	TROVE2	c.761_764delTTAG	p.Val254fs	frameshift_variant	NM_001173524.1	LOF:NM_001173525.1:c.761_764delTTAG:p.Val254fs
Iossifov	SSC	11782	9	73151650	chr9_73151650_AGT_A	TRPM3	c.4341_4342delAC	p.Leu1448fs	frameshift_variant	NM_001007471.2	LOF:NM_206947.3:c.3927_3928delAC:p.Leu1310fs
Iossifov	SSC	11510	11	2428988	chr11_2428988_C_T	TRPM5	c.2936+1G>A		splice_donor_variant&intron_variant	NM_014555.3
Yuen	MSSNG	2-1127-003	9	77353334	chr9_77353334_A_T	TRPM6	c.5765T>A	p.Leu1922*	stop_gained	NM_017662.4	LOF:NM_001177310.1:c.5750T>A:p.Leu1917*
Yuen	MSSNG	5-0110-003	7	98574125	chr7_98574125_G_GAGATAAG	TRRAP	c.7952_7958dupAGATAAG	p.Ser2653fs	frameshift_variant	NM_001244580.1	LOF:NM_003496.3:c.7898_7904dupAGATAAG:p.Ser2635fs
Stessman	AGRE	AGRE_05C48455	16	2138510	chr16_2138510_A_T	TSC2	c.5323A>T	p.Lys1775*	stop_gained	NM_000548.3	HIGH:NM_001077183.1:c.5122A>T:p.Lys1708*
Yuen	MSSNG	AU1894303	18	72997769	chr18_72997769_TA_T	TSHZ1	c.410delA	p.Lys137fs	frameshift_variant	NM_001308210.1	LOF:NM_005786.5:c.275delA:p.Lys92fs
Iossifov	SSC	11291	5	176078840	chr5_176078840_C_A	TSPAN17	c.224C>A	p.Ser75*	stop_gained	NM_012171.2	LOF:NM_130465.4:c.224C>A:p.Ser75*
Iossifov	SSC	11457	11	866614	chr11_866614_AC_A	TSPAN4	c.702delC	p.Asp234fs	frameshift_variant	NM_001025234.1	HIGH:NM_001025238.1:c.702delC:p.Asp234fs,HIGH:NM_001025239.1:c.510delC:p.Asp170fs,HIGH:NM_003271.4:c.702delC:p.Asp234fs,HIGH:NM_001025235.1:c.702delC:p.Asp234fs,HIGH:NM_001025236.1:c.702delC:p.Asp234fs,HIGH:NM_001025237.1:c.702delC:p.Asp234fs
Yuen	MSSNG	AU4159302	5	94830466	chr5_94830466_A_T	TTC37	c.3722T>A	p.Leu1241*	stop_gained	NM_014639.3
De rubeis	ASC	DEASD_0050_001	6	80721204	chr6_80721204_C_T	TTK	c.667C>T	p.Gln223*	stop_gained	NM_003318.4	LOF:NM_001166691.1:c.667C>T:p.Gln223*
De rubeis	ASC	NDAR_INVXB589YLR_wes1	2	179575512	chr2_179575512_G_A	TTN	c.28312C>T	p.Arg9438*	stop_gained	NM_001267550.2	LOF:NM_133378.4:c.24580C>T:p.Arg8194*
Iossifov	SSC	14620	9	25677688	chr9_25677688_C_T	TUSC1	c.632G>A	p.Trp211*	stop_gained	NM_001004125.2
Yuen	MSSNG	1-0219-003	3	52263210	chr3_52263210_ATC_A	TWF2	c.888_889delGA	p.Glu296fs	frameshift_variant	NM_007284.3
Iossifov	SSC	12843	2	200797909	chr2_200797909_G_A	TYW5	c.829C>T	p.Gln277*	stop_gained	NM_001039693.2
Yuen	MSSNG	2-0297-004	9	33989060	chr9_33989060_TCTTT_T	UBAP2	c.349_352delAAAG	p.Lys117fs	frameshift_variant	NM_018449.3
Iossifov	SSC	14401	1	154227676	chr1_154227676_T_TC	UBAP2L	c.1964dupC	p.Leu656fs	frameshift_variant	NM_014847.3	LOF:NM_001287816.1:c.1997dupC:p.Leu667fs
Iossifov	SSC	12950	7	138968839	chr7_138968839_CCTCT_C	UBN2	c.3191_3194delCTCT	p.Ser1064fs	frameshift_variant	NM_173569.3
Yuen	MSSNG	2-0057-004	7	138958062	chr7_138958062_C_T	UBN2	c.1735C>T	p.Arg579*	stop_gained	NM_173569.3
Iossifov	SSC	12161	2	170732427	chr2_170732427_CAA_C	UBR3	c.814_815delAA	p.Asn272fs	frameshift_variant	NM_172070.3
Iossifov	SSC	14012	8	103287805	chr8_103287805_A_AT	UBR5	c.6672dupA	p.Phe2225fs	frameshift_variant	NM_015902.5	LOF:NM_001282873.1:c.6672dupA:p.Phe2225fs
Iossifov	SSC	14644	2	234676519	chr2_234676519_C_T	UGT1A1	c.1021C>T	p.Arg341*	stop_gained	NM_000463.2
De rubeis	ASC	DEASD_0340_001	21	43547300	chr21_43547300_AC_A	UMODL1	c.3866delC	p.Pro1289fs	frameshift_variant	NM_173568.3	LOF:NM_001004416.2:c.3482delC:p.Pro1161fs
Yuen	MSSNG	AU2035301	10	73046444	chr10_73046444_A_T	UNC5B	c.553-2A>T		splice_acceptor_variant&intron_variant	NM_170744.4	LOF:NM_001244889.1:c.553-2A>T:
Yuen	MSSNG	AU2035302	10	73046444	chr10_73046444_A_T	UNC5B	c.553-2A>T		splice_acceptor_variant&intron_variant	NM_170744.4	LOF:NM_001244889.1:c.553-2A>T:
Iossifov	SSC	14530	14	94088799	chr14_94088799_AC_A	UNC79	c.4690delC	p.Leu1564fs	frameshift_variant	NM_020818.3
Iossifov	SSC	12463	2	210745771	chr2_210745771_C_T	UNC80	c.4069C>T	p.Arg1357*	stop_gained	NM_032504.1	LOF:NM_182587.3:c.4054C>T:p.Arg1352*
Yuen	MSSNG	1-0862-003	X	118971854	chrX_118971854_CTTTT_C	UPF3B	c.1164_1167del4	p.(E390Kfs*3)	frameshift	NM_080632.2
Iossifov	SSC	11609	X	118985815	chrX_118985815_G_GA	UPF3B	c.177dupT	p.Pro60fs	frameshift_variant	NM_080632.2	LOF:NM_023010.3:c.177dupT:p.Pro60fs
Iossifov	SSC	13672	21	33757868	chr21_33757868_G_A	URB1	c.268C>T	p.Arg90*	stop_gained	NM_014825.2
De rubeis	ASC	10C104431	3	113376331	chr3_113376331_G_A	USF3	c.4198C>T	p.Arg1400*	stop_gained	NM_001009899.3
Iossifov	SSC	12521	12	62775296	chr12_62775296_CTGAG_C	USP15	c.943_946delGAGT	p.Glu315fs	frameshift_variant	NM_001252078.1	LOF:NM_006313.2:c.856_859delGAGT:p.Glu286fs
Iossifov	SSC	13054	19	57641996	chr19_57641996_GA_G	USP29	c.1954delA	p.Met652fs	frameshift_variant	NM_020903.2
Iossifov	SSC	12260	6	99893695	chr6_99893695_G_T	USP45	c.1953C>A	p.Tyr651*	stop_gained	NM_001080481.1
Yuen	MSSNG	2-1370-003	10	75294480	chr10_75294480_T_TC	USP54	c.1192dupG	p.Glu398fs	frameshift_variant	NM_152586.3
De rubeis	ASC	NDAR_INVPC670BF4_wes1	17	30211462	chr17_30211462_G_A	UTP6	c.766C>T	p.Gln256*	stop_gained	NM_018428.2
Iossifov	SSC	12087	1	108303413	chr1_108303413_AG_A	VAV3	c.1009delC	p.Leu337fs	frameshift_variant	NM_006113.4
Iossifov	SSC	13646	9	35060455	chr9_35060455_TAGAAC_T	VCP	c.1545_1549delGTTCT	p.Phe516fs	frameshift_variant	NM_007126.3
Iossifov	SSC	11290	X	65247955	chrX_65247955_C_T	VSIG4	c.695-1G>A		splice_acceptor_variant&intron_variant	NM_007268.2	LOF:NM_001257403.1:c.695-1G>A:
Iossifov	SSC	14200	10	28879673	chr10_28879673_CAA_C	WAC	c.523_524delAA	p.Lys175fs	frameshift_variant	NM_016628.4	LOF:NM_100486.3:c.523_524delAA:p.Lys175fs
Iossifov	SSC	14204	10	28899668	chr10_28899668_AATTC_A	WAC	c.1209_1212delTCAT	p.His404fs	frameshift_variant	NM_016628.4	LOF:NM_100486.3:c.900_903delTCAT:p.His301fs
Yuen	MSSNG	1-0028-003	10	28903529	chr10_28903529_TCA_T	WAC	c.1474_1475delCA	p.Gln492fs	frameshift_variant	NM_016628.4	LOF:NM_100486.3:c.1165_1166delCA:p.Gln389fs
Iossifov	SSC	12044	4	85715777	chr4_85715777_G_A	WDFY3	c.3382C>T	p.Arg1128*	stop_gained	NM_014991.4
Iossifov	SSC	13094	4	85719152	chr4_85719152_T_A	WDFY3	c.2932A>T	p.Arg978*	stop_gained	NM_014991.4
Wang	ACGC	SKLMG_M18477	4	85678225	chr4_85678225_G_A	WDFY3	c.5278C>T	p.Gln1760*	stop_gained	NM_014991.4
Yuen	MSSNG	2-1152-003	4	85605094	chr4_85605094_AC_A	WDFY3	c.9726+1delG		splice_donor_variant&intron_variant	NM_014991.4
Iossifov	SSC	14596	2	128481973	chr2_128481973_AT_A	WDR33	c.1129delA	p.Met377fs	frameshift_variant	NM_018383.4
De rubeis	ASC	AC01-1002-01	4	1920309	chr4_1920309_GC_G	WHSC1	c.1370delC	p.Ala457fs	frameshift_variant	NM_001042424.2	LOF:NM_133334.2:c.1370delC:p.Ala457fs
Iossifov	SSC	13033	22	46372611	chr22_46372611_C_T	WNT7B	c.24G>A	p.Trp8*	stop_gained	NM_058238.2
Iossifov	SSC	11042	1	228111953	chr1_228111953_GC_G	WNT9A	c.500delG	p.Gly167fs	frameshift_variant	NM_003395.2
Iossifov	SSC	11415	8	10755512	chr8_10755512_G_A	XKR6	c.1876C>T	p.Arg626*	stop_gained	NM_173683.3
Krumm	SSC	13017	13	21370323	chr13_21370323_G_A	XPO4	c.2689C>T	p.Gln897*	stop_gained	NM_022459.4
Yuen	MSSNG	2-1480-003	3	142139978	chr3_142139978_G_GT	XRN1	c.1052_1053insA	p.Phe351fs	frameshift_variant	NM_019001.4	LOF:NM_001282859.1:c.1052_1053insA:p.Phe351fs
Iossifov	SSC	14402	4	69195952	chr4_69195952_AT_A	YTHDC1	c.1198delA	p.Ile400fs	frameshift_variant	NM_001031732.2	LOF:NM_133370.2:c.1144delA:p.Ile382fs
Krumm	SSC	14231	19	59028431	chr19_59028431_CAG_C	ZBTB45	c.608_609delCT	p.Pro203fs	frameshift_variant	NM_001316978.1	LOF:NM_001316980.1:c.608_609delCT:p.Pro203fs
De rubeis	ASC	AU242A	1	203816590	chr1_203816590_A_T	ZC3H11A	c.1321A>T	p.Lys441*	stop_gained	NM_014827.4
Iossifov	SSC	12600.p1	19	47584863	chr19_47584863_GCT_G	ZC3H4	NA	P.K449	frameshift	NM_015168.1
De rubeis	ASC	AU072A	14	89034439	chr14_89034439_C_T	ZC3H14	c.136C>T	p.Gln46*	stop_gained	NM_024824.4	LOF:NM_207661.2:c.34C>T:p.Gln12*
Krumm	SSC	14039	16	88691091	chr16_88691091_C_CAAGCCAGGAGACCCTCGGG	ZC3H18	c.2063_2081dupACCCTCGGGAAGCCAGGAG	p.Lys695fs	frameshift_variant	NM_001294340.1	LOF:NM_144604.3:c.1991_2009dupACCCTCGGGAAGCCAGGAG:p.Lys671fs
De rubeis	ASC	AU005023	9	74975090	chr9_74975090_G_A	ZFAND5	c.199C>T	p.Gln67*	stop_gained	NM_001102420.2	LOF:NM_006007.3:c.199C>T:p.Gln67*
Iossifov	SSC	14486	16	72831723	chr16_72831723_G_GT	ZFHX3	c.4857dupA	p.His1620fs	frameshift_variant	NM_006885.3	LOF:NM_001164766.1:c.2115dupA:p.His706fs
Iossifov	SSC	13009	5	178359410	chr5_178359410_C_T	ZFP2	c.1096C>T	p.Arg366*	stop_gained	NM_030613.2
Iossifov	SSC	13176	14	68272014	chr14_68272014_GC_G	ZFYVE26	c.1190delG	p.Gly397fs	frameshift_variant	NM_015346.3
Iossifov	SSC	13513	10	293337	chr10_293337_G_A	ZMYND11	c.1159-1G>A		splice_acceptor_variant&intron_variant	NM_006624.5	LOF:NM_001202468.1:c.1159-1G>A:
Krumm	SSC	13758	19	44679683	chr19_44679683_C_T	ZNF226	c.268C>T	p.Gln90*	stop_gained	NM_001032372.1	HIGH:NM_001032373.1:c.268C>T:p.Gln90*
De rubeis	ASC	09C98975	6	87925717	chr6_87925717_C_T	ZNF292	c.265C>T	p.Arg89*	stop_gained	NM_015021.1
Wang	ACGC	SKLMG_M02463	6	87965835	chr6_87965835_G_GATCAC	ZNF292	c.2490_2494dupTCACA	p.Ser832fs	frameshift_variant	NM_015021.1
Iossifov	SSC	14311	19	12691751	chr19_12691751_G_GCACTTCA	ZNF490	c.1131_1137dupTGAAGTG	p.His380fs	frameshift_variant&stop_gained	NM_020714.2
Iossifov	SSC	12070	16	2051648	chr16_2051648_G_A	ZNF598	c.949C>T	p.Arg317*	stop_gained	NM_178167.3
Iossifov	SSC	14491	19	52519608	chr19_52519608_CGA_C	ZNF614	c.1241_1242delTC	p.Leu414fs	frameshift_variant	NM_025040.3
Yuen	MSSNG	7-0082-003	1	151260450	chr1_151260450_CACCTGCA_C	ZNF687	c.1687_1693delTGCAACC	p.Cys563fs	frameshift_variant	NM_001304763.1	LOF:NM_020832.2:c.1687_1693delTGCAACC:p.Cys563fs
Yuen	MSSNG	1-0531-003	19	37310285	chr19_37310285_G_A	ZNF790	c.961C>T	p.Gln321*	stop_gained	NM_001242800.1	HIGH:NM_001242802.1:c.961C>T:p.Gln321*,HIGH:NM_206894.3:c.961C>T:p.Gln321*,HIGH:NM_001242801.1:c.961C>T:p.Gln321*
Iossifov	SSC	13913	7	6661190	chr7_6661190_C_T	ZNF853	c.568C>T	p.Gln190*	stop_gained	NM_017560.1
Iossifov	SSC	14175	15	66838947	chr15_66838947_T_TG	ZWILCH	c.1706_1707insG	p.Asn570fs	frameshift_variant	NM_017975.4	HIGH:NM_001287821.1:c.1364_1365insG:p.Asn456fs,HIGH:NM_001287822.1:c.1364_1365insG:p.Asn456fs,HIGH:NM_001287823.1:c.1364_1365insG:p.Asn456fs
