# Supplementary material for: Rare genetic susceptibility variants assessment in autism spectrum disorder: detection rate and practical use
Source: Transl Psychiatry. 2020 Feb 24;10:77. doi: 10.1038/s41398-020-0760-7 (PMC7039996; doi:10.1038/s41398-020-0760-7)
Supplement: Supplementary file 3 — Table S2. List of gene with a significant excess of de novo truncating variants in the literature. [file 41398_2020_760_MOESM3_ESM.xlsx]

## Sheet: DNM
Gene	observed DNM	Unadjusted p-value	FDR adjusted p-value	O/E PTV	Lower	Upper (LOEUF)
CHD8	19	0	0	0.039371	0.02	0.083
SCN2A	15	0	0	0.063312	0.032	0.133
ADNP	9	0	0	0.025705	0.008	0.122
ARID1B	8	0	0	0.045333	0.021	0.104
SYNGAP1	8	0	0	0	0	0.055
DSCAM	6	0	0	0.10452	0.063	0.177
DYRK1A	5	0	0	0.084491	0.037	0.218
SHANK3	5	0	0	0.0398	0.015	0.125
POGZ	5	1e-06	6.44e-05	0.046575	0.02	0.12
SUV420H1	4	1e-06	6.44e-05	0	0	0.077
NAA15	4	9e-06	0.000526909	0.15225	0.086	0.286
GRIN2B	4	1.6e-05	0.000858667	0	0	0.059
KDM5B	4	2.1e-05	0.00104031	0.44953	0.347	0.587
PTEN	3	2.3e-05	0.001058	0.16026	0.072	0.414
NCKAP1	4	4.5e-05	0.001932	0	0	0.044
CNOT3	3	0.000125	0.00503125	0	0	0.076
WAC	3	0.00015	0.00568235	0	0	0.087
GIGYF1	3	0.000179	0.00640422	0.35641	0.254	0.509
CUL3	3	0.000202	0.00684674	0.10162	0.049	0.233
MED13L	4	0.000231	0.0074382	0	0	0.029
CHD2	4	0.000266	0.00778655	0.027468	0.012	0.071
TRIP12	4	0.000261	0.00778655	0	0	0.028
KCNS3	2	0.0003	0.0084	0.48448	0.275	0.91
NUDT17	2	0.000413	0.0106389	0.70545	0.451	1.143
SET	2	0.000403	0.0106389	0	0	0.184
ASH1L	4	0.00054	0.0133754	0.023795	0.01	0.061
NFE2L3	2	0.000585	0.0139533	0.8735	0.597	1.31
SRSF11	2	0.001057	0.024311	0.073255	0.029	0.231
ASXL3	3	0.001189	0.0256956	0.098572	0.055	0.185
BCL11A	2	0.001197	0.0256956	0.12267	0.055	0.317
ANK2	4	0.001237	0.0256977	0.062023	0.037	0.105
PAX5	2	0.00131	0.0263638	0	0	0.164
WDFY3	4	0.00175	0.0341515	0.033603	0.017	0.066
TBR1	2	0.00197	0.0373141	0.044079	0.015	0.209
KCNQ2	2	0.002116	0.0389344	0.051981	0.02	0.164
ILF2	2	0.00222	0.0397133	0.084981	0.034	0.268
TNRC6B	3	0.002325	0.0404676	0.088361	0.051	0.159
KATNAL2	2	0.00246	0.0411665	0.55149	0.363	0.862
LMTK3	2	0.002493	0.0411665	0.071082	0.031	0.184
RIMS1	3	0.002782	0.0438077	0.18651	0.128	0.277
UNC5B	2	0.002789	0.0438077	0.4252	0.296	0.624
CIC	2	0.00321	0.0469827	0.082705	0.04	0.189
PER2	2	0.003694	0.0506157	0.19474	0.119	0.33
SLC6A1	2	0.003552	0.0506157	0.032649	0.011	0.155
TAOK2	2	0.003688	0.0506157	0.096067	0.049	0.202
TCF7L2	2	0.004141	0.0555584	0.12105	0.059	0.277
PPP2R5D	2	0.004709	0.0572188	0.055888	0.022	0.176
SPAST	2	0.004597	0.0572188	0.084975	0.038	0.22
STXBP1	2	0.004602	0.0572188	0	0	0.084
RANBP17	2	0.004805	0.0573041	1.0649	0.868	1.313
CASZ1	2	0.005106	0.0597866	0.065356	0.031	0.15
KDM6B	2	0.005325	0.0612375	0.063553	0.03	0.145
SRCAP	3	0.005644	0.0637673	0.040538	0.02	0.085
CAPRIN1	2	0.005811	0.0645221	0.17813	0.104	0.321
DHX57	2	0.006982	0.0725227	0.51161	0.393	0.673
FOXP1	2	0.006723	0.0725227	0.069738	0.031	0.18
UBN2	2	0.006947	0.0725227	0.10295	0.053	0.216
KMT2A	3	0.011032	0.0920755	0.031164	0.015	0.066
PARD3B	2	0.010568	0.0920755	0.53855	0.4	0.734
DIP2C	2	0.010186	0.0920755	0.079411	0.044	0.149
MYT1L	2	0.011057	0.0920755	0.018146	0.005	0.086
PHF2	2	0.00992	0.0920755	0.076632	0.037	0.175
MED13	2	0.012597	0.0977406	0	0	0.03
SETD2	2	0.029526	0.101423	0.12086	0.078	0.192
TRIP11	2	0.01344	0.101423	0.383	0.296	0.5
SMARCC2	2	0.014567	0.101622	0.04669	0.02	0.121
NRXN1	2	0.015081	0.102233	0.12302	0.071	0.222
RELN	3	0.017146	0.102523	0.11703	0.083	0.167
ANKRD11	2	0.02444	0.102523	0.047179	0.022	0.108
CACNA2D3	2	0.01567	0.102523	0.1966	0.127	0.313
CDC42BPB	2	0.026076	0.102523	0.060807	0.032	0.12
GIGYF2	2	0.034416	0.102523	0.019645	0.007	0.062
HIVEP3	2	0.018775	0.102523	0.20539	0.136	0.316
KMT2E	2	0.021639	0.102523	0.012596	0.004	0.06
PHF3	2	0.018159	0.102523	0.1849	0.123	0.285
SPEN	2	0.021138	0.102523	0.023052	0.01	0.06
ZNF292	2	0.029794	0.102523	0.074404	0.041	0.14
DIP2A	2	0.019934	0.102523	0.23893	0.164	0.354
DOCK8	2	0.03964	0.102523	0.35596	0.275	0.465
PLXNB1	2	0.020478	0.102523	0.27677	0.199	0.389
SHANK2	2	0.017515	0.102523	0.32503	0.233	0.46
HECTD4	2	0.046094	0.102914	0.07555	0.05	0.116
MECP2	3			0.10719	0.037	0.508
UPF3B	2			0.047414	0.016	0.225
