# Supplementary material for: Rare genetic susceptibility variants assessment in autism spectrum disorder: detection rate and practical use
Source: Transl Psychiatry. 2020 Feb 24;10:77. doi: 10.1038/s41398-020-0760-7 (PMC7039996; doi:10.1038/s41398-020-0760-7)
Supplement: Supplementary file 4 — Table S3. List of 217 genes conferring ASD susceptibility prioritized in this study. [file 41398_2020_760_MOESM4_ESM.xlsx]

## Sheet: Genelist
Gene	De Novo PTV	De novo missense	tada	CNV	Syndrome	inheritance	Score Sfari	Function
ADNP	1		1	0	0	D	S1	Transcriptional regulation
AHDC1	0			0	1	D	S3	Transcriptional regulation
ALG6	0			0	1	R	S	metabolism
ANK2	1		1	0	0	D	1	synaptic and neuronal adhesion component
ANKRD11	1			1	1	D	S2	Transcriptional regulation
ANXA1	0			1	0	D	3	signaling pathway
ARHGAP32	0			1	1	D	4	signaling pathway
ARID1B	1		1	1	1	D	S1	Transcriptional regulation
ARX	0			1	1	X	S	transcriptional regulation
ASH1L	1		1	0	0	D	1	Transcriptional regulation
ASMT	0			1	0	X	4	circadian rythm
ASPM	0			0	1	R	3	microtubule dynamics
ASTN2	0			1	0	D	3	Axonal pathfinding
ASXL3	1		1	0	1	D	S1	Transcriptional regulation
AUTS2	0			1	1	D	3	Transcriptional regulation
BCKDK	0			0	1	R	2	metabolism
BCL11A	1		1	1	0	D	S2	Transcriptional regulation
BRAF	0	1		0	1	D	S	signaling pathway
BZRAP1	0			1	0	D	4	synaptic and neuronal adhesion component
CACNA1C	0			0	1	D	S	ion channel
CACNA2D3	1		1	0	0	D	2	synaptic and neuronal adhesion component
CAPRIN1	1			0	0	D	3	RNA processing
CASZ1	1			0	0	D	NS	Transcriptional regulation
CDC42BPB	1		1	0	0	D	3	kinase cell migration
CDK13	0			0	1	D	S	RNA processing
CDKL5	0			0	1	X	S	signaling pathway
CELF4	0			1	0	D	3	RNA processing
CHD1L	0			1	0	D	NS	Tag CNV
CHD2	1		1	0	1	D	S2	Transcriptional regulation
CHD7	0			1	1	D	S	Transcriptional regulation
CHD8	1	1	1	0	0	D	S1	Transcriptional regulation
CHKB	0			0	1	R	S	metabolism
CHRNA7	0			1	0	D	3	Tag CNV
CIB2	0			1	0	D	3	signaling pathway
CIC	1			0	0	D	2	Transcriptional regulation
CNKSR2	0			0	1	X	S3	synaptic and neuronal adhesion component
CNOT3	1			0	0	D	4	RNA processing
CNTN4	0			1	0	D	2	synaptic and neuronal adhesion component
CNTNAP2	0			1	1	D	S2	synaptic and neuronal adhesion component
CTNNB1	0			1	1	D	3	synaptic and neuronal adhesion component
CUL3	1		1	0	0	D	3	RNA processing
CYFIP1	0			1	0	D	NS	Tag CNV
DAPP1	0			1	0	D	3	signaling pathway
DDX3X	0			0	1	X	S3	Transcriptional regulation
DDX53	0			1	0	X	4	RNA processing
DEAF1	0			0	1	D	S2	Transcriptional regulation
DHCR7	0			0	1	D	S	metabolism
DHX57	1			0	0	D	NS	RNA processing
DIP2A	1		1	0	0	D	3	Axon pathfinding
DIP2C	1			0	0	D	3	Transcriptional regulation
DLG1	0			1	0	D	NS	Tag CNV
DLGAP2	0			1	0	D	4	synaptic and neuronal adhesion component
DNMT3A	0	1	1	0	1	D	3	Epigenetic (methyltransferase)
DOCK8	1			1	0	D	3	intracellular signaling
DPP10	0			1	0	D	3	ion channel regulation
DPP6	0			1	0	D	4	ion channel regulation
DPYD	0			1	0	D	4	metabolism
DSCAM	1		1	0	0	D	1	synaptic and neuronal adhesion component
DYNC1H1	0	1		0	1	D	3	Axonal transport (dynein)
DYRK1A	1		1	0	1	D	S1	Transcriptional regulation
EBF3	0			0	1	D	S	Transcriptional regulation
EHMT1	0			1	0	D	S3	Transcriptional regulation
ELP4	0			1	0	D	3	Transcriptional regulation
EP300	0			0	1	D	S4	Epigenetic (histone acetyltransferase)
FMR1	0			1	1	X	S	RNA processing
FOXG1	0			0	1	D	5	Transcriptional regulation
FOXP1	1		1	0	0	D	2	Transcriptional regulation
FZD9	0			1	0	D	NS	Tag CNV
GABRA5	0			1	0	D	5	Tag CNV
GATM	0			0	1	R	S	metabolism
GIGYF1	1		1	0	0	D	3	RNA processing
GIGYF2	1			0	0	D	2	RNA processing
GRIA3	0			0	1	X	NS	synaptic and neuronal adhesion component
GRID1	0			1	0	D	3	synaptic and neuronal adhesion component
GRIN2A	0			0	1	D	4	synaptic and neuronal adhesion component
GRIN2B	1	1	1	0	0	D	1	synaptic and neuronal adhesion component
HCN1	0			0	1	D	S	ion channel
HECTD4	1			0	0	D	3	ubiquitin ligase
HEPACAM	0			0	1	R	S	synaptic and neuronal adhesion component
HERC2	0			0	1	R	S	Ubiquitin ligase
HIVEP3	1			0	0	D	3	Transcriptional regulation
HNRNPH2	0			0	1	X	4	RNA processing
ILF2	1		1	0	0	D	2	Transcription regulation
IL1RAPL1	0			1	0	X	4	interleukin receptor
IQSEC2	0			0	1	X	S4	synaptic and neuronal adhesion component
KAT6A	0			0	1	D	S3	transcriptional regulation ( histone acetyltransferase)
KATNAL2	1		1	0	0	D	1	microtubule dynamics
KCNQ2	1	1		0	0	D	3	ion channel
KCNS3	1			0	0	D	NS	ion channel
KCTD13	0			1	0	D	4	Tag CNV
KDM5B	1		1	0	0	D	2	Epigenetics (histone demethylase)
KDM6A	0			0	1	X	2	Epigenetics (histone demethylase)
KDM6B	1		1	0	0	D	3	Epigenetics (histone demethylase)
KIRREL3	0			0	1	D	3	synaptic and neuronal adhesion component
KMT2A	1			0	1	D	S2	Epigenetics(histone methyltransferase)
KMT2C	0		1	1	0	D	2	Epigenetics (histone methyltransferase)
KMT2E	1		1	0	0	D	3	Epigenetics ( Histone methyltransferase)
LHX1	0			1	0	D	NS	Tag CNV
LMTK3	1			0	0	D	NS	synaptic and neuronal adhesion component
LRBA	0			1	0	D	4	signaling pathway
MACROD2	0			1	0	D	3	Post translational modification.
MAGEL2	0			0	1	D	S2	Ubiquitin ligase activity regulation
MBD5	0		1	1	0	D	S3	Epigenetics ( binds methylCG)
MBOAT7	0			0	1	R	S2	Neuronal migration
MDGA2	0			1	0	D	4	Axonal pathfinding
MECP2	1	1		0	1	X	S2	Epigenetisc (binds methylated DNA)
MED13	1			0	0	D	2	Transcriptional regulation
MED13L	1			0	1	D	2	Transcriptional regulation
MEF2C	0			0	1	D	S4	Transcriptional regulation
MET	0			1	0	D	2	Tag CNV
MYT1L	1		1	1	0	D	1	Transcriptional regulation
NAA15	1		1	0	0	D	1	Post translational modification. Ribosome
NACC1	0			0	1	D	S4	Transcriptional regulation
NCKAP1	1		1	0	0	D	2	Actin regulation
NDE1	0			1	0	D	NS	Tag CNV
NF1	0			0	1	D	S	signaling pathway
NFIX	0			0	1	D	S	Transcriptional regulation
NIPBL	0			0	1	D	S	structural maintenance of chromosomes
NLGN1	0			1	0	D	4	synaptic and neuronal adhesion component
NLGN3	0		1	1	0	X	2	synaptic and neuronal adhesion component
NLGN4X	0			1	0	X	3	synaptic and neuronal adhesion component
NR2F1	0			1	1	D	S4	Transcriptional regulation
NR4A2	0			1	0	D	4	Transcriptional regulation
NRXN1	1		1	1	0	D	2	synaptic and neuronal adhesion component
NRXN3	0			1	0	D	3	synaptic and neuronal adhesion component
NSD1	0			1	1	D	S	Transcriptional regulation
NTNG1	0			0	1	D	S4	axon pathfinding
OCRL	0			1	1	X	S	vesicules trafficking, TGN
PACS1	0	1	1	0	1	D	S	Protein cargo TGN
PARD3B	1			0	0	D	3	cell polarity
PARK2	0			1	0	D	3	ubiquitin ligase complex
PAX5	1			0	0	D	3	Transcriptional regulation
PAX6	0			1	1	D	S	Transcriptional regulation
PCCA	0			0	1	R	S	metabolism
PCCB	0			0	1	R	S	metabolism
PCDH19	0			0	1	X	S	synaptic and neuronal adhesion component
PER2	1			0	0	D	3	circadian rythm
PHF2	1		1	1	0	D	3	Epigenetics (histone demethylase)
PHF3	1			0	0	D	2	Transcriptional regulation
PIK3R2	0			0	1	D	S	signaling pathway
PLXNA4	0			1	0	D	3	Axon pathfinding
PLXNB1	1			0	0	D	3	axon pathfinding
POGZ	1	1	1	0	1	D	S1	Transcriptional regulation
PPM1D	0			0	1	D	S	Phosphatase
PPP2R5D	1	1		0	1	D	S4	phosphatase
PRODH	0			1	1	R	S3	metabolism, Tag CNV
PSMD12	0			0	1	D	S	proteasome
PTCHD1	0			1	1	X	2	signaling pathway
PTEN	1	1	1	0	1	D	S1	synaptic and neuronal adhesion component
PTPN11	0	1		0	1	D	S4	signaling pathway
RAB39B	0			1	1	X	4	vesicular trafficking
RAI1	0			0	1	D	S	Transcriptional regulation
RELN	1		1	0	0	D	1	neuronal migration
RERE	0			1	1	D	S4	Transcriptional regulation
RFX3	0			1	0	D	4	Transcriptional regulation
RIMS1	1			1	0	D	2	synaptic and neuronal adhesion component
RPS6KA3	0			0	1	X	S4	signaling pathway
SATB2	0	1		1	1	D	S4	Transcriptional regulation
SCN1A	0	1		0	1	D	S4	ion channel
SCN2A	1	1	1	0	1	D	1	ion channel
SCN8A	0	1		0	1	D	3	ion channel
SEMA5A	0			1	0	D	3	axon pathfinding
SET	1			0	1	D	NS	Transcriptional regulation
SETD2	1			0	1	D	3	Epigenetics (histone methyltransferase)
SETD5	0		1	1	1	D	S1	Epigenetics (histone methyltransferase)
SGSH	0			0	1	R	S	lysosomial degradation
SHANK1	0			1	0	D	4	synaptic and neuronal adhesion component
SHANK2	1		1	0	0	D	2	synaptic and neuronal adhesion component
SHANK3	1		1	1	1	D	S1	synaptic and neuronal adhesion component
SHOX	0			1	0	Y	3	transcriptional regulation
SIN3A	0			1	1	D	S4	Epigenetics ( histone deacetylase complexe MECP2)
SLC1A2	0			1	1	D	S	synaptic and neuronal adhesion component ( glu transporter)
SLC6A1	1	1	1	0	0	D	2	synaptic and neuronal adhesion component
SLC6A8	0			0	1	X	4	metabolism
SLC9A6	0			1	1	X	S	solute Na carrier
SMARCA2	0			0	1	D	S	Transcriptional regulation
SMARCC2	1			0	0	D	3	Transcriptional regulation
SMC3	0			0	1	D	4S	structural maintenance of chromosomes
SNX14	0			0	1	R	S	Vesicular transport and sorting of proteins
SOX5	0			1	1	D	S	Transcriptional regulation
SPAST	1		1	0	0	D	2	Transcriptional regulation
SPEN	1			0	0	D	NS	Transcriptional regulation
SRCAP	1			0	0	D	3	Transcriptional regulation
SRSF11	1			0	0	D	2	RNA processing
STAG1	0			1	1	D	S	structural maintenance of chromosomes
STXBP1	1	1		0	1	D	S3	synaptic and neuronal adhesion component
SUV420H1	1			0	0	D	1	Epigenetics (histone methyltransferase)
SYNE1	0			0	1	D	4	migration neural progenitors
SYNGAP1	1		1	0	1	D	S1	synaptic and neuronal adhesion component
TAF1	0			0	1	X	S	Transcriptional regulation
TAOK2	1			1	0	D	2	signaling pathway
TBC1D5	0			1	0	D	4	vesicular traffiking and autophagy
TBR1	1		1	0	0	D	1	RNA processing
TCF12	0			0	1	D	NS	Transcriptional regulation
TCF4	0			0	1	D	S	Transcriptional regulation
TCF7L2	1		1	0	0	D	3	Transcriptional regulation
TMLHE	0			1	0	X	3	metabolism
TNRC6B	1		1	0	0	D	2	RNA processing
TRIP11	1					D	NS	Golgi apparatus associated
TRIP12	1		1	0	1	D	S1	ubiquitin ligase
TRPC6	0			1	0	D	3	ion channel
TRPM1	0			1	0	D	3	Tag CNV
TSC1	0			0	1	D	S	Autophagy
TSC2	0			0	1	D	S	Autophagy
UBE3A	0			1	1	D	S3	ubiquitin ligase
UBN2	1			0	0	D	2	Transcriptional regulation
UNC5B	1			0	0	D	NS	Axon pathfinding
UNC80	0			1	0	D	4	ion channel regulation
UPF3B	1			0	1	X	S2	RNA processing
USP7	0			1	1	D	2	Transcriptional regulation
VPS13B	0			0	1	R	S	vesicular transport and sorting of proteins
WAC	1		1	0	0	D	S2	RNA processing
WDFY3	1		1	0	0	D	2	Autophagy
WWOX	0			1	0	D	3	Apoptosis
YWHAE	0			1	1	D	4	signaling pathway
ZBTB20	0			1	1	D	S3	Transcriptional regulation
ZNF292	1			0	0	D	4	Transcriptional regulation
