# Supplementary material for: Rare genetic susceptibility variants assessment in autism spectrum disorder: detection rate and practical use
Source: Transl Psychiatry. 2020 Feb 24;10:77. doi: 10.1038/s41398-020-0760-7 (PMC7039996; doi:10.1038/s41398-020-0760-7)
Supplement: Supplementary file 5 — Table S4. CNVs of unknown significance found among the 253 ASD subjects. [file 41398_2020_760_MOESM5_ESM.xlsx]

## Sheet: Feuil1
ID	Chr	Start (hg19)	End (hg19)	Size (bp)	Type	Gene	Inheritance	Diag	Age	Sex	Family history
263	2	1635659	1855510	219851	Dup	MYT1L (E19-24)	paternal	ASD	7	F	Fa
357	3	2613091	2861340	248249	Dup	CNTN4 (E3-6)	paternal	ASD	4	F	S
326	7	70227882	70258049	30167	Dup	AUTS2 (E7-18)	paternal	ASD	9	M	S
370	7	151832047	151853459	21412	Dup	KMT2C (E4-16)	paternal	ASD+ID	4	M	S
390	18	34646829	34846667	199838	Dup	CELF4 ( E10-13)	maternal	ASD	4	F	S
46	20	14665456	14665634	178	Del	MACROD2 (E5)	not maternal	Asperger	12	M	Fa
412	20	13509030	14066942	557912	Trip	MACROD2 (E1-2) + 4 other genes	paternal	Asperger	13	M	S
426	X	29301100	29301374	274	Dup	IL1RAP1L (E3)	maternal	ASD	6	M	S
407	X	1752061	1752180	119	Del	ASMT (E7)	maternal	ASD	6	M	S
