# Supplementary material for: Rare genetic susceptibility variants assessment in autism spectrum disorder: detection rate and practical use
Source: Transl Psychiatry. 2020 Feb 24;10:77. doi: 10.1038/s41398-020-0760-7 (PMC7039996; doi:10.1038/s41398-020-0760-7)
Supplement: Supplementary file 6 — Table S5. Nucleotide variants of unknown significance found among the 253 ASD subjects. [file 41398_2020_760_MOESM6_ESM.xlsx]

## Sheet: Feuil1
ID	Gene	cDNA_Variant	Protein_Variant	Transcript	Inheritance	GnAD	Diag	Age	Sex	Comment
7	SCN2A	c.5704C>T	p.Arg1902Cys	NM_021007.2	not maternal	7/276400	ASD	8	M	Found in an ASD case (PMID:12610651)
24	ASH1L	c.4901T>C	p.Phe1634Ser	NM_018489.2	paternal	1/251354	ASD+ID	4	M
35	DEAF1	c.1618T>A	p.Cys540Ser	NM_021008.3	paternal	/	ASD+ID	12	M
35	PCDH19	c.775C>T	p.Arg259Cys	NM_001105243.1	maternal	/	ASD+ID	12	M
84	ZBTB20	c.305C>T	p.Thr102Met	NM_015642.5	paternal	/	ASD+ID	5	F
85	AGAP2	c.307A>T	p.Ser103Cys	NM_014770.3	maternal	/	ASD+ID	4	M
85	SHANK1	c.1186G>C	p.Gly396Arg	NM_016148.2	maternal	/	ASD+ID	4	M
104	RERE	c.1408C>G	p.Pro470Ala	NM_012102.3	paternal	/	Asperger	11	F	Val471Ile found DN in ASD case (PMID:27087320)
105	SYNGAP1	c.878G>A	p.Arg293His	NM_006772.2	maternal	/	ASD+ID	4	F
105	SCN2A	c.3640A>G	p.Ile1214Val	NM_021007.2	paternal	1/246134	ASD+ID	4	F
108	ZNF559	c.23T>G	p.Leu8*	NM_001202408.1	maternal	11/131548	Asperger	14	M
117	CNTN4	c.653-1G>A	p.?	NM_001206955.1	paternal	1/245178	ASD	14	M
127	NLGN4X	c.1583C>T	p.Thr528Met	NM_181332.2	maternal	/	ASD	6	M
145	RERE	c.3466G>A	p.Gly1156Arg	NM_012102.3	maternal	7/282186	ASD+ID	13	M	Found in an ASD case (PMID:27087320)
145	DYNC1H1	c.12653C>T	p.Thr4218Met	NM_001376.4	not maternal	3/246168	ASD+ID	13	M
149	RERE	c.2764C>G	p.Pro922Ala	NM_012102.3	paternal	5/255544	ASD+ID	5	M
168	RERE	c.3940A>G	p.Ile1314Val	NM_012102.3	paternal	/	Asperger	6	M
188	ASXL3	c.5816G>C	p.Arg1939Thr	NM_030632.1	maternal	/	Asperger	8	F
188	PYHIN1	c.1117C>T	p.Arg373*	NM_198929.4	maternal	96/276664	Asperger	8	F
220	MED13L	c.4323G>C	p.Leu1441Phe	NM_015335.4	maternal	/	Asperger	10	M
258	SOX5	c.862C>T	p.Pro288Ser	NM_152989.3	paternal	/	Asperger	7	M
265	WDFY3	c.1208T>C	p.Ile403Thr	NM_014991.4	paternal	/	Asperger	10	M
265	TCF20	c.3707T>A	p.Met1236Lys	NM_005650.3	maternal	/	Asperger	10	M
265	NAV2	c.2303G>A	p.Arg768Lys	NM_001244963.1	maternal	/	Asperger	10	M
266	DSCAM	c.2101G>A	p.Gly701Arg	NM_001389.3	maternal	/	Asperger	10	M
268	DYRK1A	c.1363C>A	p.Leu455Ile	NM_101395.2	maternal	/	Asperger	9	M
271	TRIP11	c.352C>T	p.Gln118*	NM_004239.3	paternal	/	ASD	5	M
290	SSPO	c.13669C>T	p.Arg4557*	NM_198455.2	paternal	/	Asperger	13	M
290	KMT2E	c.1940G>A	p.Arg647Lys	NM_018682.3	paternal	1/245286	Asperger	13	M
291	GRIN2A	c.2814G>C	p.Lys938Asn	NM_000833.4	maternal	/	Asperger	6	M
294	WDFY3	c.10211G>A	p.Arg3404Gln	NM_014991.4	maternal	/	Asperger	4	M
299	NAV2	c.919C>T	p.Arg307*	NM_001244963.1	paternal	/	Asperger	17	M
302	CTTNBP2	c.3930G>T	p.Thrp1310Cys	NM_033427.2	maternal	/	ASD	5	M
326	SET	c.375T>G	p.Phe125Leu	NM_001248000.1	paternal	/	ASD+ID	10	M
327	TAOK2	c.1598C>T	p.Ala553Val	NM_004783.3	maternal	/	ASD	4	F
330	GRIN2A	c.3475C>T	p.Arg1159Cys	NM_000833.4	maternal	/	Asperger	10	M
333	PHIP	c.1782T>G	p.Asp594Glu	NM_017934.5	maternal	3/245716	ASD+ID	41	M
335	SETD2	c.3778T>C	p.Trp1260Arg	NM_014159.6	maternal	/	Asperger	13	M
335	TRIP11	c.352C>T	p.Gln118*	NM_004239.3	maternal	/	Asperger	13	M
347	KMT2A	c.4391A>C	p.Glu1464Ala	NM_001197104.1	maternal	/	Asperger	11	M
368	SIN3A	c.2683T>C	p.Phe895Leu	NM_015477.2	maternal	2/251360	ASD+ID	23	M
369	PTK7	c.994G>T	p.Val332Leu	NM_152880.3	paternal	/	ASD	3	F
372	DIP2A	c.2758C>T	p.Pro920Ser	NM_001146116.1	maternal	/	Asperger	10	F
375	NRXN1	c.3847G>A	p.Glu1353Lys	NM_004801.4	maternal	/	ASD	3	M
378	SOX5	c.1336G>T	p.Ala446Ser	NM_152989.3	maternal	/	ASD+ID	7	F
379	RELN	c.6003T>A	p.Asn2001Lys	NM_173054.2	maternal	/	ASD	8	F
383	TAF1	c.29_53dupGGACAGCAGCTACCATCACTGCTGC	p.Ala19AspFs*50	NM_004606.4	maternal	16/199777	ASD	4	M
388	PACS1	c.943C>T	p.Arg315Trp	NM_018026.3	maternal	/	ASD	4	M
388	TBR1	c.1787T>A	p.Leu596Gln	NM_006593.2	maternal	/	ASD	4	M
390	RERE	c.3646C>T	p.Arg1216Cys	NM_012102.3	paternal	9/237630	ASD+ID	4	F
404	RELN	c.9524A>G	p.His3175Arg	NM_173054.2	maternal	/	ASD	3	F
407	CHD8	c.4979G>A	p.Arg1660His	NM_020920.3	paternal	7/245464	ASD	6	M
416	TRIO	c.7037G>A	p.Arg2436Gln	NM_007118.2	paternal	/	Asperger	17	M
434	MBD5	c.3092G>T	p.Arg1031Ile	NM_018328.4	paternal	/	ASD	3	M
438	SHANK2	c.2786G>A	p.Gly929Glu	NM_012309.4	paternal	2/246228	ASD+ID	5	F
439	KCNQ2	c.1382G>A	p.Arg461Gln	NM_172108.3	maternal	/	ASD	6	M
